# Supplementary material for: Nup93 regulates breast tumor growth by modulating cell proliferation and actin cytoskeleton remodeling
Source: Life Sci Alliance. 2020 Jan 20;3(1):e201900623. doi: 10.26508/lsa.201900623 (PMC6971368; doi:10.26508/lsa.201900623)
Supplement: Supplementary file 17 [file LSA-2019-00623_Supplemental_Data_1.xlsx]

## Sheet: Simone_TMT_no_filter
H	Census version 2.44
H	Create by
H	Robin, Sung Kyu Park rpark@scripps.edu
H	John Venable jvenable@gnf.org
H	The Scripps Research Institute, La Jolla, CA
H	OL stands for outlier
H	created date	Wed Aug 08 16:46:05 PDT 2018
H	Census msms analysis
H	Intensity Threshold Type	fixed_value
H	Intensity Threshold	0
H	Precursor purity threshold	-1							MDA-MB-231					BEAS2B															H1299					MCF10A
H	Precursor SN filter	-1
H	LOCUS		SEQ_COUNT	SEQ_COVERAGE	LENGTH	MOLWT	pI	PEP_NUM	total m/z_126.127725	average m/z_126.127725	norm_total m/z_126.127725	norm_average m/z_126.127725	norm_median m/z_126.127725	total m/z_127.12476	average m/z_127.12476	norm_total m/z_127.12476	norm_average m/z_127.12476	norm_median m/z_127.12476	total m/z_128.134433	average m/z_128.134433	norm_total m/z_128.134433	norm_average m/z_128.134433	norm_median m/z_128.134433	total m/z_129.131468	average m/z_129.131468	norm_total m/z_129.131468	norm_average m/z_129.131468	norm_median m/z_129.131468	total m/z_130.141141	average m/z_130.141141	norm_total m/z_130.141141	norm_average m/z_130.141141	norm_median m/z_130.141141	total m/z_131.138176	average m/z_131.138176	norm_total m/z_131.138176	norm_average m/z_131.138176	norm_median m/z_131.138176	TOTOL_PEPTIDE_INTENSITY_DIVIDEDBY_PROTEIN_LENGTH_LOG10	LENGTH	DESCRIPTION
H	UNIQUE	SEQUENCE
P	contaminant_KERATIN21	155	58	0.899	357	39219	5.2	155	8230133	53442.4	7747911	50311.1	7449	371195819	2.41036e+06	175324588	1.13847e+06	307921	0	0	0	0	0	12499	81.16	863723760	5.6086e+06	0	6769187	43955.8	4473713	29050.1	0	545145723	3.53991e+06	416947220	2.70745e+06	628948	6.41645	357	no description
S		-.QNLEPLFEQYINNLR.R	0	0	663956	313602	0	0	0	0	0	0	955336	730675	-1	-1	6	2	53593	2	20171013_MHSB-5-8_TMT-RP-5
S		-.QNLEPLFEQYINNLR.R	0	0	760914	359397	0	0	0	0	0	0	1205174	921760	-1	-1	6	2	53760	2	20171013_MHSB-5-8_TMT-RP-5
S		-.QNLEPLFEQYINNLR.R	10984	10340	524169	247577	0	0	0	0	0	0	768431	587724	-1	-1	6	4	54905	3	20171013_MHSB-5-8_TMT-RP-4
S		-.QNLEPLFEQYINNLR.R	27779	26151	270764	127888	0	0	0	0	26255	17351	323499	247423	-1	-1	6	4	53506	3	20171013_MHSB-5-8_TMT-RP-5
S		-.QNLEPLFEQYINNLR.R	0	0	4398901	2077706	0	0	0	0	0	0	6332175	4843078	-1	-1	6	4	53657	3	20171013_MHSB-5-8_TMT-RP-5
S		-.QNLEPLFEQYINNLR.R	8340	7851	92936	43895	0	0	0	0	11906	7868	111121	84989	-1	-1	6	4	53830	3	20171013_MHSB-5-8_TMT-RP-5
S		-.QNLEPLFEQYINNLRR.Q	0	0	2497521	1179638	0	0	0	0	0	0	4286731	3278647	-1	-1	2	2	49070	3	20171013_MHSB-5-8_TMT-RP-5
S		-.QNLEPLFEQYINNLRR.Q	0	0	3569811	1686107	0	0	0	0	0	0	5821553	4452535	-1	-1	2	2	49250	3	20171013_MHSB-5-8_TMT-RP-5
S		R.RQLDSIVGER.G	30503	28715	473031	223423	0	0	0	0	0	0	656319	501976	-1	-1	12	12	23669	3	20171013_MHSB-5-8_TMT-RP-3
S		R.RQLDSIVGER.G	20441	19243	276213	130462	0	0	0	0	10243	6769	316741	242255	-1	-1	12	12	22984	3	20171013_MHSB-5-8_TMT-RP-4
S		R.QLDSIVGER.G	0	0	5977336	2823238	0	0	0	0	0	0	8331775	6372444	-1	-1	12	12	27234	2	20171013_MHSB-5-8_TMT-RP-3
S		R.QLDSIVGER.G	0	0	946421	447017	0	0	0	0	0	0	1413695	1081245	-1	-1	12	12	27384	2	20171013_MHSB-5-8_TMT-RP-3
S		R.QLDSIVGERGRLDSELR.G	16603	15630	455692	215234	0	0	0	0	0	0	846664	647559	-1	-1	2	2	31739	4	20171013_MHSB-5-8_TMT-RP-3
S		R.GRLDSELR.G	5871	5527	545982	257880	0	0	0	0	0	0	709305	542502	-1	-1	8	8	16684	3	20171013_MHSB-5-8_TMT-RP-2
S		R.GRLDSELR.G	2836	2669	7124794	3365210	0	0	0	0	0	0	9025075	6902706	-1	-1	8	8	16154	3	20171013_MHSB-5-8_TMT-RP-3
S		R.GRLDSELR.G	28271	26614	4526787	2138109	0	0	0	0	0	0	6136310	4693273	-1	-1	8	8	16335	3	20171013_MHSB-5-8_TMT-RP-3
S		R.GRLDSELR.G	212448	200001	551410	260444	0	0	0	0	163547	108087	634275	485116	-1	-1	8	8	16000	3	20171013_MHSB-5-8_TMT-RP-4
S		R.GMQDLVEDFK.N	23249	21886	7512591	3548376	0	0	0	0	0	0	8771186	6708522	-1	-1	14	8	43744	2	20171013_MHSB-5-8_TMT-RP-3
S		R.GMQDLVEDFK.N	3737	3518	1446833	683373	0	0	0	0	0	0	1828167	1398248	-1	-1	14	8	43886	2	20171013_MHSB-5-8_TMT-RP-3
S		R.GMQDLVEDFK.N	112305	105725	10530793	4973945	0	0	0	0	0	0	12677815	9696454	-1	-1	14	8	44089	2	20171013_MHSB-5-8_TMT-RP-4
S		R.GMQDLVEDFK.N	0	0	1823038	861064	0	0	0	0	0	0	2506507	1917067	-1	-1	14	8	44233	2	20171013_MHSB-5-8_TMT-RP-4
S		R.GMQDLVEDFK.N	3083	2902	2049307	967936	0	0	0	0	0	0	2427030	1856280	-1	-1	14	6	43751	3	20171013_MHSB-5-8_TMT-RP-3
S		R.GMQDLVEDFK.N	1197	1126	964098	455366	0	0	0	0	0	0	1290254	986833	-1	-1	14	6	43888	3	20171013_MHSB-5-8_TMT-RP-3
S		R.GMQDLVEDFK.N	9721	9151	5397520	2549377	0	0	12499	863723760	0	0	6758727	5169320	-1	-1	14	6	44130	3	20171013_MHSB-5-8_TMT-RP-4
S		K.NKYEDEINKR.T	36531	34390	228648	107995	0	0	0	0	48751	32219	176572	135048	-1	-1	16	16	17495	3	20171013_MHSB-5-8_TMT-RP-4
S		K.NKYEDEINKR.T	82021	77215	303326	143268	0	0	0	0	109824	72582	328429	251194	-1	-1	16	16	19527	3	20171013_MHSB-5-8_TMT-RP-4
S		R.TAAENEFVTLK.K	0	0	1270219	599954	0	0	0	0	0	0	1923328	1471031	-1	-1	6	6	34275	2	20171013_MHSB-5-8_TMT-RP-4
S		R.TAAENEFVTLKK.D	72988	68711	306810	144913	0	0	0	0	55325	36564	480318	367364	-1	-1	6	6	32616	3	20171013_MHSB-5-8_TMT-RP-4
S		K.KDVDAAYMNK.V	97666	91944	1656480	782395	0	0	0	0	35884	23715	2006281	1534476	-1	-1	9	9	24126	3	20171013_MHSB-5-8_TMT-RP-4
S		K.DVDAAYMNK.V	29224	27511	299563	141490	0	0	0	0	62785	41494	419385	320760	-1	-1	27	27	25542	2	20171013_MHSB-5-8_TMT-RP-3
S		K.DVDAAYMNK.V	16563	15592	5566756	2629311	0	0	0	0	0	0	7225844	5526588	-1	-1	27	27	26038	2	20171013_MHSB-5-8_TMT-RP-3
S		K.DVDAAYMNK.V	4517	4252	415155	196087	0	0	0	0	0	0	615348	470640	-1	-1	27	27	25619	2	20171013_MHSB-5-8_TMT-RP-4
S		K.DVDAAYMNKVELQAK.A	0	0	3065292	1447810	0	0	0	0	0	0	3603613	2756174	-1	-1	15	10	35045	3	20171013_MHSB-5-8_TMT-RP-4
S		K.DVDAAYMNKVELQAK.A	17462	16438	550517	260022	0	0	0	0	0	0	569337	435449	-1	-1	15	10	35310	3	20171013_MHSB-5-8_TMT-RP-4
S		K.DVDAAYMNKVELQAK.A	71120	66953	1489628	703586	0	0	0	0	0	0	1404512	1074221	-1	-1	15	5	35018	4	20171013_MHSB-5-8_TMT-RP-4
S		K.DVDAAYMNKVELQAKADTLTDEINFLR.A	8724	8212	112137	52964	0	0	0	0	4451	2941	145135	111004	-1	-1	5	5	55753	4	20171013_MHSB-5-8_TMT-RP-4
S		K.ADTLTDEINFLR.A	27990	26350	182229	86071	0	0	0	0	34493	22796	194544	148794	-1	-1	60	40	40576	2	20171013_MHSB-5-8_TMT-RP-3
S		K.ADTLTDEINFLR.A	19540	18395	159687	75423	0	0	0	0	80167	52982	182349	139467	-1	-1	60	40	44191	2	20171013_MHSB-5-8_TMT-RP-3
S		K.ADTLTDEINFLR.A	0	0	7351814	3472437	0	0	0	0	0	0	9477506	7248741	-1	-1	60	40	44813	2	20171013_MHSB-5-8_TMT-RP-3
S		K.ADTLTDEINFLR.A	0	0	2365578	1117319	0	0	0	0	0	0	3123721	2389135	-1	-1	60	40	44969	2	20171013_MHSB-5-8_TMT-RP-3
S		K.ADTLTDEINFLR.A	13336	12554	96968	45800	0	0	0	0	15903	10510	106541	81486	-1	-1	60	40	45122	2	20171013_MHSB-5-8_TMT-RP-3
S		K.ADTLTDEINFLR.A	57393	54030	720875	340486	0	0	0	0	45670	30183	956193	731331	-1	-1	60	40	45630	2	20171013_MHSB-5-8_TMT-RP-4
S		K.ADTLTDEINFLR.A	0	0	1397624	660131	0	0	0	0	0	0	1946085	1488436	-1	-1	60	40	45798	2	20171013_MHSB-5-8_TMT-RP-4
S		K.ADTLTDEINFLR.A	27111	25522	113648	53678	0	0	0	0	30855	20391	118034	90276	-1	-1	60	40	45973	2	20171013_MHSB-5-8_TMT-RP-4
S		K.ADTLTDEINFLR.A	9121	8586	1772108	837008	0	0	0	0	0	0	2335934	1786607	-1	-1	60	20	44845	3	20171013_MHSB-5-8_TMT-RP-3
S		K.ADTLTDEINFLR.A	3747	3527	387967	183246	0	0	0	0	0	0	505657	386744	-1	-1	60	20	44997	3	20171013_MHSB-5-8_TMT-RP-3
S		K.ADTLTDEINFLR.A	3831	3606	462841	218610	0	0	0	0	0	0	570333	436211	-1	-1	60	20	45733	3	20171013_MHSB-5-8_TMT-RP-4
S		K.ADTLTDEINFLR.A	8823	8306	71987	34001	0	0	0	0	9809	6482	90404	69144	-1	-1	60	20	45908	3	20171013_MHSB-5-8_TMT-RP-4
S		R.ALYDAELSQMQTHISDTSVVLSMDNNR.N	18422	17342	91905	43408	0	0	0	0	14678	9700	81273	62160	-1	-1	40	30	46702	3	20171013_MHSB-5-8_TMT-RP-3
S		R.ALYDAELSQMQTHISDTSVVLSMDNNR.N	162868	153326	1640100	774658	0	0	0	0	90173	59595	2064050	1578660	-1	-1	40	30	48146	3	20171013_MHSB-5-8_TMT-RP-4
S		R.ALYDAELSQMQTHISDTSVVLSMDNNR.N	0	0	2367902	1118416	0	0	0	0	0	0	2371124	1813521	-1	-1	40	30	48211	3	20171013_MHSB-5-8_TMT-RP-4
S		R.ALYDAELSQMQTHISDTSVVLSMDNNR.N	0	0	196008	92579	0	0	0	0	0	0	192822	147477	-1	-1	40	30	48373	3	20171013_MHSB-5-8_TMT-RP-4
S		R.ALYDAELSQMQTHISDTSVVLSMDNNR.N	19645	18494	110219	52059	0	0	0	0	12206	8066	113169	86555	-1	-1	40	30	48576	3	20171013_MHSB-5-8_TMT-RP-4
S		R.ALYDAELSQMQTHISDTSVVLSMDNNR.N	7868	7407	151889	71740	0	0	0	0	0	0	130279	99642	-1	-1	40	30	48855	3	20171013_MHSB-5-8_TMT-RP-4
S		R.ALYDAELSQMQTHISDTSVVLSMDNNR.N	7722	7269	155487	73440	0	0	0	0	0	0	193832	148249	-1	-1	40	10	46704	4	20171013_MHSB-5-8_TMT-RP-3
S		R.ALYDAELSQMQTHISDTSVVLSMDNNR.N	0	0	526194	248534	0	0	0	0	8312	5493	628274	480526	-1	-1	40	10	48344	4	20171013_MHSB-5-8_TMT-RP-4
S		R.NLDLDSIIAEVK.A	0	0	19380736	9153985	0	0	0	0	0	0	35245564	26957090	-1	-1	121	77	54173	2	20171013_MHSB-5-8_TMT-RP-4
S		R.NLDLDSIIAEVK.A	0	0	2078314	981637	0	0	0	0	0	0	4926468	3767942	-1	-1	121	77	54306	2	20171013_MHSB-5-8_TMT-RP-4
S		R.NLDLDSIIAEVK.A	7810	7352	173077	81748	0	0	0	0	0	0	299410	228999	-1	-1	121	77	54472	2	20171013_MHSB-5-8_TMT-RP-4
S		R.NLDLDSIIAEVK.A	34096	32098	90879	42924	0	0	0	0	36936	24410	96745	73994	-1	-1	121	77	54722	2	20171013_MHSB-5-8_TMT-RP-4
S		R.NLDLDSIIAEVK.A	9863	9285	431894	203993	0	0	0	0	0	0	284210	217374	-1	-1	121	77	54995	2	20171013_MHSB-5-8_TMT-RP-4
S		R.NLDLDSIIAEVK.A	12030	11325	139208	65751	0	0	0	0	12918	8537	63338	48443	-1	-1	121	77	55156	2	20171013_MHSB-5-8_TMT-RP-4
S		R.NLDLDSIIAEVK.A	0	0	383700	181230	0	0	0	0	0	0	797997	610337	-1	-1	121	77	53378	2	20171013_MHSB-5-8_TMT-RP-5
S		R.NLDLDSIIAEVK.A	116897	110048	26838094	12676273	0	0	0	0	0	0	54523544	41701592	-1	-1	121	44	54174	3	20171013_MHSB-5-8_TMT-RP-4
S		R.NLDLDSIIAEVK.A	0	0	2982431	1408673	0	0	0	0	0	0	6329182	4840788	-1	-1	121	44	54305	3	20171013_MHSB-5-8_TMT-RP-4
S		R.NLDLDSIIAEVK.A	7209	6786	232262	109702	0	0	0	0	0	0	450363	344454	-1	-1	121	44	54471	3	20171013_MHSB-5-8_TMT-RP-4
S		R.NLDLDSIIAEVK.A	5839	5496	477713	225635	0	0	0	0	367	242	308319	235813	-1	-1	121	44	54978	3	20171013_MHSB-5-8_TMT-RP-4
S		K.AQYEEIAQR.S	0	0	5028163	2374921	0	0	0	0	0	0	6529976	4994363	-1	-1	70	56	21398	2	20171013_MHSB-5-8_TMT-RP-1
S		K.AQYEEIAQR.S	41516	39083	3091950	1460401	0	0	0	0	0	0	4181970	3198522	-1	-1	70	56	21551	2	20171013_MHSB-5-8_TMT-RP-1
S		K.AQYEEIAQR.S	3271	3079	91521	43227	0	0	0	0	4967	3282	141698	108375	-1	-1	70	56	21702	2	20171013_MHSB-5-8_TMT-RP-1
S		K.AQYEEIAQR.S	0	0	4184187	1976291	0	0	0	0	0	0	5100528	3901069	-1	-1	70	56	19025	2	20171013_MHSB-5-8_TMT-RP-2
S		K.AQYEEIAQR.S	51210	48209	3049319	1440266	0	0	0	0	0	0	4257859	3256565	-1	-1	70	56	19174	2	20171013_MHSB-5-8_TMT-RP-2
S		K.AQYEEIAQR.S	7397	6963	166096	78451	0	0	0	0	5686	3757	55818	42691	-1	-1	70	56	20056	2	20171013_MHSB-5-8_TMT-RP-2
S		K.AQYEEIAQR.S	9944	9361	757470	357771	0	0	0	0	0	0	989873	757090	-1	-1	70	56	20000	2	20171013_MHSB-5-8_TMT-RP-3
S		K.AQYEEIAQR.S	18151	17087	243507	115014	0	0	0	0	0	0	375176	286948	-1	-1	70	56	19723	2	20171013_MHSB-5-8_TMT-RP-4
S		K.AQYEEIAQR.S	4417	4158	234451	110736	0	0	0	0	0	0	307901	235493	-1	-1	70	14	21451	3	20171013_MHSB-5-8_TMT-RP-1
S		K.AQYEEIAQR.S	6540	6156	378710	178873	0	0	0	0	0	0	496761	379940	-1	-1	70	14	19064	3	20171013_MHSB-5-8_TMT-RP-2
S		R.SRAEAESWYQTK.Y	3278	3085	113952	53822	0	0	0	0	0	0	184328	140980	-1	-1	12	6	23004	2	20171013_MHSB-5-8_TMT-RP-4
S		R.SRAEAESWYQTK.Y	134442	126565	1270468	600072	0	0	0	0	71043	46952	2149254	1643827	-1	-1	12	6	23055	3	20171013_MHSB-5-8_TMT-RP-4
S		R.AEAESWYQTK.Y	0	0	2027391	957585	0	0	0	0	0	0	2760032	2110972	-1	-1	48	36	28602	2	20171013_MHSB-5-8_TMT-RP-3
S		R.AEAESWYQTK.Y	0	0	162643	76820	0	0	0	0	0	0	268242	205161	-1	-1	48	36	28763	2	20171013_MHSB-5-8_TMT-RP-3
S		R.AEAESWYQTK.Y	0	0	4841720	2286860	0	0	0	0	0	0	6680806	5109723	-1	-1	48	36	27726	2	20171013_MHSB-5-8_TMT-RP-4
S		R.AEAESWYQTK.Y	0	0	1659510	783826	0	0	0	0	0	0	2335596	1786348	-1	-1	48	36	27880	2	20171013_MHSB-5-8_TMT-RP-4
S		R.AEAESWYQTK.Y	27216	25621	72631	34305	0	0	0	0	29164	19274	41219	31525	-1	-1	48	36	29071	2	20171013_MHSB-5-8_TMT-RP-4
S		R.AEAESWYQTK.Y	29619	27883	637084	300910	0	0	0	0	7733	5110	240914	184259	-1	-1	48	36	29427	2	20171013_MHSB-5-8_TMT-RP-4
S		R.AEAESWYQTK.Y	17041	16042	2659335	1256067	0	0	0	0	0	0	3646453	2788940	-1	-1	48	12	28631	3	20171013_MHSB-5-8_TMT-RP-3
S		R.AEAESWYQTK.Y	40706	38321	3468146	1638088	0	0	0	0	0	0	5179952	3961815	-1	-1	48	12	27764	3	20171013_MHSB-5-8_TMT-RP-4
S		R.AEAESWYQTKYEELQVTAGR.H	0	0	599746	283274	0	0	0	0	0	0	491149	375648	-1	-1	5	5	40769	3	20171013_MHSB-5-8_TMT-RP-4
S		K.YEELQVTAGR.H	6834	6433	224888	106219	0	0	0	0	12173	8045	360448	275683	-1	-1	30	25	24175	2	20171013_MHSB-5-8_TMT-RP-2
S		K.YEELQVTAGR.H	23421	22048	413861	195476	0	0	0	0	0	0	522187	399387	-1	-1	30	25	20267	2	20171013_MHSB-5-8_TMT-RP-3
S		K.YEELQVTAGR.H	0	0	2017675	952996	0	0	0	0	0	0	2949451	2255847	-1	-1	30	25	25898	2	20171013_MHSB-5-8_TMT-RP-3
S		K.YEELQVTAGR.H	91474	86114	367054	173368	0	0	0	0	0	0	685074	523969	-1	-1	30	25	26077	2	20171013_MHSB-5-8_TMT-RP-3
S		K.YEELQVTAGR.H	35269	33202	164513	77703	0	0	0	0	36130	23878	204274	156236	-1	-1	30	25	19695	2	20171013_MHSB-5-8_TMT-RP-4
S		K.YEELQVTAGR.H	17234	16224	338602	159929	0	0	0	0	5459	3607	473653	362267	-1	-1	30	5	20289	3	20171013_MHSB-5-8_TMT-RP-3
S		K.QEIAEINR.M	15918	14985	3814245	1801559	0	0	0	0	0	0	5904602	4516054	-1	-1	10	10	21494	2	20171013_MHSB-5-8_TMT-RP-1
S		K.QEIAEINR.M	0	0	4113929	1943107	0	0	0	0	0	0	6226810	4762491	-1	-1	10	10	19037	2	20171013_MHSB-5-8_TMT-RP-2
S		K.KQCANLQAAIADAEQR.G	0	0	11695362	5523999	0	0	0	0	0	0	15950918	12199842	-1	-1	8	8	30641	3	20171013_MHSB-5-8_TMT-RP-4
S		K.KQCANLQAAIADAEQR.G	25843	24328	175577	82929	0	0	0	0	30191	19953	196390	150206	-1	-1	8	8	29150	3	20171013_MHSB-5-8_TMT-RP-5
S		K.KQCANLQAAIADAEQRGEMALKDAK.N	16246	15294	298755	141109	0	0	0	0	0	0	347051	265437	-1	-1	4	4	46414	5	20171013_MHSB-5-8_TMT-RP-4
S		K.QCANLQAAIADAEQR.G	0	0	664125	313682	0	0	0	0	0	0	886902	678334	-1	-1	12	4	33463	2	20171013_MHSB-5-8_TMT-RP-3
S		K.QCANLQAAIADAEQR.G	0	0	3676738	1736611	0	0	0	0	0	0	5391145	4123344	-1	-1	12	8	33430	3	20171013_MHSB-5-8_TMT-RP-3
S		K.QCANLQAAIADAEQR.G	29428	27703	240153	113430	0	0	0	0	15245	10075	361861	276764	-1	-1	12	8	33598	3	20171013_MHSB-5-8_TMT-RP-3
S		K.QCANLQAAIADAEQRGEMALK.D	30229	28458	248160	117211	0	0	0	0	39486	26096	434927	332648	-1	-1	4	4	46363	3	20171013_MHSB-5-8_TMT-RP-4
S		K.QCANLQAAIADAEQRGEMALKDAK.N	12011	11307	382038	180445	0	0	0	0	7288	4816	412586	315560	-1	-1	4	4	49090	4	20171013_MHSB-5-8_TMT-RP-4
S		N.LQAAIADAEQR.G	0	0	136318	64386	0	0	0	0	0	0	168084	128556	-1	-1	4	4	31529	3	20171013_MHSB-5-8_TMT-RP-3
S		K.NKLEGLEDALQK.A	13188	12415	136027	64248	0	0	0	0	12935	8548	194980	149127	-1	-1	20	10	39496	2	20171013_MHSB-5-8_TMT-RP-4
S		K.NKLEGLEDALQK.A	3921	3691	77557	36632	0	0	0	0	0	0	156872	119981	-1	-1	20	10	37988	2	20171013_MHSB-5-8_TMT-RP-5
S		K.NKLEGLEDALQK.A	44271	41677	17933263	8470308	0	0	0	0	0	0	31422904	24033381	-1	-1	20	10	39385	3	20171013_MHSB-5-8_TMT-RP-4
S		K.NKLEGLEDALQK.A	0	0	2381279	1124735	0	0	0	0	0	0	4255397	3254682	-1	-1	20	10	37969	3	20171013_MHSB-5-8_TMT-RP-5
S		K.LEGLEDALQK.A	27286	25687	2074225	979706	0	0	0	0	0	0	2910206	2225831	-1	-1	10	5	42274	2	20171013_MHSB-5-8_TMT-RP-4
S		K.LEGLEDALQK.A	6689	6297	1464020	691491	0	0	0	0	0	0	1909742	1460640	-1	-1	10	5	42281	3	20171013_MHSB-5-8_TMT-RP-4
S		R.LLKEYQELMNVK.L	11423	10753	117250	55379	0	0	0	0	18367	12138	204888	156705	-1	-1	15	5	45978	2	20171013_MHSB-5-8_TMT-RP-5
S		R.LLKEYQELMNVK.L	0	0	12640626	5970469	0	0	0	0	0	0	19495224	14910657	-1	-1	15	10	45998	3	20171013_MHSB-5-8_TMT-RP-5
S		R.LLKEYQELMNVK.L	54853	51639	639900	302240	0	0	0	0	42337	27980	261335	199878	-1	-1	15	10	46434	3	20171013_MHSB-5-8_TMT-RP-5
S		K.EYQELMNVK.L	193344	182016	2166383	1023234	0	0	0	0	246184	162702	1645329	1258407	-1	-1	30	15	34716	2	20171013_MHSB-5-8_TMT-RP-3
S		K.EYQELMNVK.L	829807	781192	7493761	3539482	0	0	0	0	814393	538230	5682059	4345845	-1	-1	30	15	34041	2	20171013_MHSB-5-8_TMT-RP-4
S		K.EYQELMNVK.L	59800	56296	1618096	764265	0	0	0	0	0	0	1268447	970154	-1	-1	30	15	34232	2	20171013_MHSB-5-8_TMT-RP-4
S		K.EYQELMNVK.L	104956	98807	1243636	587399	0	0	0	0	146088	96549	1012072	774069	-1	-1	30	15	34771	3	20171013_MHSB-5-8_TMT-RP-3
S		K.EYQELMNVK.L	1045590	984333	10868199	5133310	0	0	0	0	1171108	773982	8896289	6804205	-1	-1	30	15	34078	3	20171013_MHSB-5-8_TMT-RP-4
S		K.EYQELMNVK.L	278250	261948	3519344	1662270	0	0	0	0	436949	288778	3048674	2331736	-1	-1	30	15	34235	3	20171013_MHSB-5-8_TMT-RP-4
S		K.LALDVEIATYR.K	0	0	353720	167070	0	0	0	0	0	0	665089	508684	-1	-1	195	150	43169	2	20171013_MHSB-5-8_TMT-RP-3
S		K.LALDVEIATYR.K	1551	1460	99535	47012	0	0	0	0	0	0	178590	136592	-1	-1	195	150	43311	2	20171013_MHSB-5-8_TMT-RP-3
S		K.LALDVEIATYR.K	0	0	6155336	2907312	0	0	0	0	0	0	11305657	8646978	-1	-1	195	150	43321	2	20171013_MHSB-5-8_TMT-RP-4
S		K.LALDVEIATYR.K	0	0	4025995	1901573	0	0	0	0	0	0	7180389	5491822	-1	-1	195	150	43472	2	20171013_MHSB-5-8_TMT-RP-4
S		K.LALDVEIATYR.K	64888	61086	1159405	547614	0	0	0	0	10529	6958	2067068	1580968	-1	-1	195	150	43651	2	20171013_MHSB-5-8_TMT-RP-4
S		K.LALDVEIATYR.K	59735	56235	465515	219873	0	0	0	0	72916	48189	714859	546750	-1	-1	195	150	43831	2	20171013_MHSB-5-8_TMT-RP-4
S		K.LALDVEIATYR.K	32408	30509	414269	195669	0	0	0	0	0	0	689491	527347	-1	-1	195	150	44011	2	20171013_MHSB-5-8_TMT-RP-4
S		K.LALDVEIATYR.K	165087	155415	805522	380467	0	0	0	0	101986	67402	1173230	897329	-1	-1	195	150	44205	2	20171013_MHSB-5-8_TMT-RP-4
S		K.LALDVEIATYR.K	15511	14602	224288	105936	0	0	0	0	3747	2476	373577	285725	-1	-1	195	150	44380	2	20171013_MHSB-5-8_TMT-RP-4
S		K.LALDVEIATYR.K	0	0	341188	161151	0	0	0	0	0	0	514729	393683	-1	-1	195	150	44526	2	20171013_MHSB-5-8_TMT-RP-4
S		K.LALDVEIATYR.K	1435	1350	73292	34617	0	0	0	0	0	0	136247	104206	-1	-1	195	45	43242	3	20171013_MHSB-5-8_TMT-RP-3
S		K.LALDVEIATYR.K	13220	12445	889486	420125	0	0	0	0	0	0	1613386	1233976	-1	-1	195	45	43400	3	20171013_MHSB-5-8_TMT-RP-4
S		K.LALDVEIATYR.K	6248	5881	329359	155564	0	0	0	0	0	0	659462	504380	-1	-1	195	45	43579	3	20171013_MHSB-5-8_TMT-RP-4
S		K.LALDVEIATYRK.L	41648	39208	2203686	1040853	0	0	0	0	0	0	3261242	2494316	-1	-1	15	15	38612	3	20171013_MHSB-5-8_TMT-RP-5
S		R.KLLEGEECR.L	7125	6707	139064	65683	0	0	0	0	0	0	281157	215039	-1	-1	56	24	21676	2	20171013_MHSB-5-8_TMT-RP-3
S		R.KLLEGEECR.L	0	0	818668	386676	0	0	0	0	0	0	1766160	1350823	-1	-1	56	24	20642	2	20171013_MHSB-5-8_TMT-RP-4
S		R.KLLEGEECR.L	0	0	346548	163682	0	0	0	0	0	0	740578	566421	-1	-1	56	24	20831	2	20171013_MHSB-5-8_TMT-RP-4
S		R.KLLEGEECR.L	151224	142364	3342140	1578572	0	0	0	0	49975	33028	6193326	4736881	-1	-1	56	32	21618	3	20171013_MHSB-5-8_TMT-RP-3
S		R.KLLEGEECR.L	56810	53481	1817744	858563	0	0	0	0	0	0	3679668	2814344	-1	-1	56	32	21794	3	20171013_MHSB-5-8_TMT-RP-3
S		R.KLLEGEECR.L	2505711	2358913	19720606	9314513	0	0	0	0	2328476	1538883	32336807	24732367	-1	-1	56	32	20639	3	20171013_MHSB-5-8_TMT-RP-4
S		R.KLLEGEECR.L	110757	104268	6181272	2919562	0	0	0	0	0	0	12893842	9861679	-1	-1	56	32	20825	3	20171013_MHSB-5-8_TMT-RP-4
S		R.AIGGGLSSVGGGSSTIK.Y	2282	2148	272310	128618	0	0	0	0	0	0	400433	306265	-1	-1	21	12	29869	2	20171013_MHSB-5-8_TMT-RP-5
S		R.AIGGGLSSVGGGSSTIK.Y	0	0	4405966	2081043	0	0	0	0	0	0	5675876	4341116	-1	-1	21	12	30155	2	20171013_MHSB-5-8_TMT-RP-5
S		R.AIGGGLSSVGGGSSTIK.Y	0	0	4020539	1898996	0	0	0	0	0	0	5546219	4241950	-1	-1	21	12	30331	2	20171013_MHSB-5-8_TMT-RP-5
S		R.AIGGGLSSVGGGSSTIK.Y	0	0	397172	187593	0	0	0	0	0	0	130330	99681	-1	-1	21	12	31184	2	20171013_MHSB-5-8_TMT-RP-5
S		R.AIGGGLSSVGGGSSTIK.Y	0	0	13607759	6427269	0	0	0	0	0	0	17327558	13252747	-1	-1	21	9	30153	3	20171013_MHSB-5-8_TMT-RP-5
S		R.AIGGGLSSVGGGSSTIK.Y	0	0	15251878	7203826	0	0	0	0	0	0	22351076	17094916	-1	-1	21	9	30330	3	20171013_MHSB-5-8_TMT-RP-5
S		R.AIGGGLSSVGGGSSTIK.Y	57084	53739	1198966	566300	0	0	0	0	91959	60775	383155	293050	-1	-1	21	9	31177	3	20171013_MHSB-5-8_TMT-RP-5
S		R.AIGGGLSSVGGGSSTIKYTTTSSSSR.K	7958	7491	24342	11497	0	0	0	0	13285	8780	12521	9576	-1	-1	3	3	29070	3	20171013_MHSB-5-8_TMT-RP-5
S		K.YTTTSSSSR.K	0	0	1701821	803810	0	0	0	0	0	0	2719627	2080069	-1	-1	25	25	8748	2	20171013_MHSB-5-8_TMT-RP-3
S		K.YTTTSSSSR.K	5663	5331	50086	23656	0	0	0	0	3780	2498	72119	55159	-1	-1	25	25	9138	2	20171013_MHSB-5-8_TMT-RP-3
S		K.YTTTSSSSR.K	7421	6986	22941	10835	0	0	0	0	10144	6704	19255	14726	-1	-1	25	25	8138	2	20171013_MHSB-5-8_TMT-RP-4
S		K.YTTTSSSSR.K	2788	2624	55547	26236	0	0	0	0	0	0	78230	59833	-1	-1	25	25	8269	2	20171013_MHSB-5-8_TMT-RP-4
S		K.YTTTSSSSR.K	6201	5837	19608	9261	0	0	0	0	8006	5291	9253	7077	-1	-1	25	25	8393	2	20171013_MHSB-5-8_TMT-RP-4
P	Q04695	350	70	0.896	432	48106	5	350	13557235	45494.1	12762896	42828.5	1670.5	543879440	1.8251e+06	256887124	862037	113890	0	0	0	0	0	6957	23.35	480752555	1.61326e+06	0	8973735	30113.2	5930670	19901.6	0	467685934	1.56942e+06	357703097	1.20035e+06	165895	6.37908	432	Keratin, type I cytoskeletal 17 OS=Homo sapiens GN=KRT17 PE=1 SV=2
S		R.QFTSSSSIK.G	0	0	1494251	705770	0	0	0	0	0	0	1033256	790271	-1	-1	4	4	21984	2	20171013_MHSB-5-8_TMT-RP-5
S		R.QFTSSSSIK.G	0	0	1841777	869915	0	0	0	0	0	0	1663065	1271972	-1	-1	4	4	22157	2	20171013_MHSB-5-8_TMT-RP-5
S		R.QFTSSSSIK.G	4695	4419	134685	63614	0	0	0	0	1988	1313	101689	77775	-1	-1	4	4	22444	2	20171013_MHSB-5-8_TMT-RP-5
S		R.QFTSSSSIK.G	9590	9028	141974	67057	0	0	0	0	11068	7314	128042	97931	-1	-1	4	4	22605	2	20171013_MHSB-5-8_TMT-RP-5
S		K.GSSGLGGGSSR.T	154778	145710	2757475	1302421	0	0	0	0	398595	263430	1769410	1353309	-1	-1	9	9	8835	2	20171013_MHSB-5-8_TMT-RP-3
S		K.GSSGLGGGSSR.T	0	0	1576832	744775	0	0	0	0	0	0	1073865	821331	-1	-1	9	9	7840	2	20171013_MHSB-5-8_TMT-RP-4
S		K.GSSGLGGGSSR.T	0	0	1486755	702229	0	0	0	0	0	0	1083915	829017	-1	-1	9	9	7983	2	20171013_MHSB-5-8_TMT-RP-4
S		K.GSSGLGGGSSR.T	0	0	1446046	683002	0	0	0	0	0	0	1020928	780842	-1	-1	9	9	8114	2	20171013_MHSB-5-8_TMT-RP-4
S		K.GSSGLGGGSSR.T	0	0	1485193	701492	0	0	0	0	0	0	1090778	834266	-1	-1	9	9	8249	2	20171013_MHSB-5-8_TMT-RP-4
S		K.GSSGLGGGSSR.T	3915	3685	1162283	548974	0	0	0	0	0	0	883944	676072	-1	-1	9	9	8378	2	20171013_MHSB-5-8_TMT-RP-4
S		K.GSSGLGGGSSR.T	0	0	885093	418050	0	0	0	0	0	0	665452	508961	-1	-1	9	9	8507	2	20171013_MHSB-5-8_TMT-RP-4
S		K.GSSGLGGGSSR.T	10216	9617	36380	17183	0	0	0	0	17975	11879	26263	20086	-1	-1	9	9	8697	2	20171013_MHSB-5-8_TMT-RP-4
S		K.GSSGLGGGSSR.T	83989	79068	89691	42363	0	0	0	0	58900	38926	39911	30525	-1	-1	9	9	9728	2	20171013_MHSB-5-8_TMT-RP-4
S		R.LSGGLGAGSCR.L	0	0	6891551	3255044	0	0	0	0	0	0	5293526	4048681	-1	-1	1	1	18815	2	20171013_MHSB-5-8_TMT-RP-5
S		R.LGSAGGLGSTLGGSSYSSCYSFGSGGGYGSSFGGVDGLLAGGEK.A	0	0	126995	59982	0	0	0	0	0	0	87646	67034	-1	-1	4	3	53150	4	20171013_MHSB-5-8_TMT-RP-4
S		R.LGSAGGLGSTLGGSSYSSCYSFGSGGGYGSSFGGVDGLLAGGEK.A	0	0	116402	54979	0	0	0	0	0	0	71588	54753	-1	-1	4	3	53239	4	20171013_MHSB-5-8_TMT-RP-4
S		R.LGSAGGLGSTLGGSSYSSCYSFGSGGGYGSSFGGVDGLLAGGEK.A	0	0	226557	107008	0	0	0	0	0	0	141347	108107	-1	-1	4	3	46996	4	20171013_MHSB-5-8_TMT-RP-5
S		R.LGSAGGLGSTLGGSSYSSCYSFGSGGGYGSSFGGVDGLLAGGEK.A	21186	19944	73409	34672	0	0	0	0	25408	16792	49491	37852	-1	-1	4	1	47014	5	20171013_MHSB-5-8_TMT-RP-5
S		K.ATMQNLNDR.L	0	0	4847899	2289778	0	0	0	0	0	0	3667849	2805304	-1	-1	4	4	17352	2	20171013_MHSB-5-8_TMT-RP-3
S		K.ATMQNLNDR.L	0	0	3974611	1877303	0	0	0	0	0	0	2781249	2127200	-1	-1	4	4	16785	2	20171013_MHSB-5-8_TMT-RP-4
S		K.ATMQNLNDRLASYLDKVR.A	20764	19547	1208441	570775	0	0	0	0	26342	17409	255482	195401	-1	-1	1	1	42437	4	20171013_MHSB-5-8_TMT-RP-5
S		R.ALEEANTELEVK.I	0	0	1955640	923695	0	0	0	0	0	0	1263875	966657	-1	-1	125	120	31959	2	20171013_MHSB-5-8_TMT-RP-1
S		R.ALEEANTELEVK.I	0	0	1759033	830833	0	0	0	0	0	0	1156518	884547	-1	-1	125	120	32070	2	20171013_MHSB-5-8_TMT-RP-1
S		R.ALEEANTELEVK.I	17664	16629	140589	66403	0	0	0	0	23531	15551	80117	61276	-1	-1	125	120	32194	2	20171013_MHSB-5-8_TMT-RP-1
S		R.ALEEANTELEVK.I	12166	11453	92931	43893	0	0	0	0	11165	7378	56951	43558	-1	-1	125	120	32293	2	20171013_MHSB-5-8_TMT-RP-1
S		R.ALEEANTELEVK.I	0	0	125874	59453	0	0	0	0	0	0	39256	30024	-1	-1	125	120	32500	2	20171013_MHSB-5-8_TMT-RP-1
S		R.ALEEANTELEVK.I	0	0	53422	25232	0	0	0	0	0	0	25289	19341	-1	-1	125	120	32668	2	20171013_MHSB-5-8_TMT-RP-1
S		R.ALEEANTELEVK.I	2869	2700	30657	14480	0	0	0	0	4222	2790	22066	16876	-1	-1	125	120	33076	2	20171013_MHSB-5-8_TMT-RP-1
S		R.ALEEANTELEVK.I	772	726	2691	1271	0	0	0	0	1598	1056	2821	2157	-1	-1	125	120	38093	2	20171013_MHSB-5-8_TMT-RP-1
S		R.ALEEANTELEVK.I	2308	2172	3558	1680	0	0	0	0	1957	1293	3078	2354	-1	-1	125	120	38211	2	20171013_MHSB-5-8_TMT-RP-1
S		R.ALEEANTELEVK.I	0	0	2259	1066	0	0	0	0	0	0	0	0	-1	-1	125	120	39392	2	20171013_MHSB-5-8_TMT-RP-1
S		R.ALEEANTELEVK.I	2256	2123	4778	2256	0	0	0	0	2186	1444	3885	2971	-1	-1	125	120	39646	2	20171013_MHSB-5-8_TMT-RP-1
S		R.ALEEANTELEVK.I	0	0	2417	1141	0	0	0	0	0	0	0	0	-1	-1	125	120	39764	2	20171013_MHSB-5-8_TMT-RP-1
S		R.ALEEANTELEVK.I	1908	1796	5647	2667	0	0	0	0	2869	1896	2654	2029	-1	-1	125	120	39940	2	20171013_MHSB-5-8_TMT-RP-1
S		R.ALEEANTELEVK.I	0	0	1835	866	0	0	0	0	0	0	795	608	-1	-1	125	120	40198	2	20171013_MHSB-5-8_TMT-RP-1
S		R.ALEEANTELEVK.I	0	0	1934	913	0	0	0	0	0	0	2650	2026	-1	-1	125	120	40311	2	20171013_MHSB-5-8_TMT-RP-1
S		R.ALEEANTELEVK.I	0	0	0	0	0	0	0	0	1523	1006	0	0	-1	-1	125	120	40601	2	20171013_MHSB-5-8_TMT-RP-1
S		R.ALEEANTELEVK.I	969	912	1863	879	0	0	0	0	769	508	2922	2234	-1	-1	125	120	40726	2	20171013_MHSB-5-8_TMT-RP-1
S		R.ALEEANTELEVK.I	0	0	4174	1971	0	0	0	0	0	0	2862	2188	-1	-1	125	120	40906	2	20171013_MHSB-5-8_TMT-RP-1
S		R.ALEEANTELEVK.I	0	0	3303	1560	0	0	0	0	0	0	2353	1799	-1	-1	125	120	41001	2	20171013_MHSB-5-8_TMT-RP-1
S		R.ALEEANTELEVK.I	0	0	900	425	0	0	0	0	0	0	1610	1231	-1	-1	125	120	41114	2	20171013_MHSB-5-8_TMT-RP-1
S		R.ALEEANTELEVK.I	0	0	1880	887	0	0	0	0	0	0	0	0	-1	-1	125	120	41228	2	20171013_MHSB-5-8_TMT-RP-1
S		R.ALEEANTELEVK.I	0	0	4162	1965	0	0	0	0	0	0	2678	2048	-1	-1	125	120	41343	2	20171013_MHSB-5-8_TMT-RP-1
S		R.ALEEANTELEVK.I	0	0	2026	956	0	0	0	0	0	0	0	0	-1	-1	125	120	41460	2	20171013_MHSB-5-8_TMT-RP-1
S		R.ALEEANTELEVK.I	0	0	0	0	0	0	0	0	0	0	1942	1485	-1	-1	125	120	41686	2	20171013_MHSB-5-8_TMT-RP-1
S		R.ALEEANTELEVK.I	0	0	811	383	0	0	0	0	0	0	932	712	-1	-1	125	120	41778	2	20171013_MHSB-5-8_TMT-RP-1
S		R.ALEEANTELEVK.I	0	0	1961	926	0	0	0	0	0	0	0	0	-1	-1	125	120	41936	2	20171013_MHSB-5-8_TMT-RP-1
S		R.ALEEANTELEVK.I	0	0	0	0	0	0	0	0	0	0	1986	1518	-1	-1	125	120	42053	2	20171013_MHSB-5-8_TMT-RP-1
S		R.ALEEANTELEVK.I	825	776	2812	1328	0	0	0	0	770	508	0	0	-1	-1	125	120	42182	2	20171013_MHSB-5-8_TMT-RP-1
S		R.ALEEANTELEVK.I	0	0	0	0	0	0	0	0	0	0	903	690	-1	-1	125	120	42454	2	20171013_MHSB-5-8_TMT-RP-1
S		R.ALEEANTELEVK.I	0	0	2631	1242	0	0	0	0	818	540	942	720	-1	-1	125	120	42549	2	20171013_MHSB-5-8_TMT-RP-1
S		R.ALEEANTELEVK.I	0	0	0	0	0	0	0	0	1605	1060	0	0	-1	-1	125	120	42674	2	20171013_MHSB-5-8_TMT-RP-1
S		R.ALEEANTELEVK.I	1586	1493	1668	787	0	0	0	0	0	0	0	0	-1	-1	125	120	42769	2	20171013_MHSB-5-8_TMT-RP-1
S		R.ALEEANTELEVK.I	0	0	3059	1444	0	0	0	0	860	568	0	0	-1	-1	125	120	42965	2	20171013_MHSB-5-8_TMT-RP-1
S		R.ALEEANTELEVK.I	0	0	2055	970	0	0	0	0	0	0	0	0	-1	-1	125	120	43269	2	20171013_MHSB-5-8_TMT-RP-1
S		R.ALEEANTELEVK.I	0	0	1723	813	0	0	0	0	866	572	871	666	-1	-1	125	120	43360	2	20171013_MHSB-5-8_TMT-RP-1
S		R.ALEEANTELEVK.I	0	0	1451	685	0	0	0	0	0	0	0	0	-1	-1	125	120	43567	2	20171013_MHSB-5-8_TMT-RP-1
S		R.ALEEANTELEVK.I	0	0	0	0	0	0	0	0	1536	1015	0	0	-1	-1	125	120	43683	2	20171013_MHSB-5-8_TMT-RP-1
S		R.ALEEANTELEVK.I	0	0	782	369	0	0	0	0	0	0	0	0	-1	-1	125	120	43923	2	20171013_MHSB-5-8_TMT-RP-1
S		R.ALEEANTELEVK.I	0	0	1778	839	0	0	0	0	0	0	0	0	-1	-1	125	120	44042	2	20171013_MHSB-5-8_TMT-RP-1
S		R.ALEEANTELEVK.I	0	0	2207	1042	0	0	0	0	0	0	0	0	-1	-1	125	120	44560	2	20171013_MHSB-5-8_TMT-RP-1
S		R.ALEEANTELEVK.I	0	0	1950	921	0	0	0	0	0	0	0	0	-1	-1	125	120	44686	2	20171013_MHSB-5-8_TMT-RP-1
S		R.ALEEANTELEVK.I	0	0	1808	853	0	0	0	0	0	0	0	0	-1	-1	125	120	44819	2	20171013_MHSB-5-8_TMT-RP-1
S		R.ALEEANTELEVK.I	0	0	1641	775	0	0	0	0	0	0	0	0	-1	-1	125	120	45133	2	20171013_MHSB-5-8_TMT-RP-1
S		R.ALEEANTELEVK.I	840	790	896	423	0	0	0	0	0	0	0	0	-1	-1	125	120	45260	2	20171013_MHSB-5-8_TMT-RP-1
S		R.ALEEANTELEVK.I	0	0	1665	786	0	0	0	0	0	0	0	0	-1	-1	125	120	45380	2	20171013_MHSB-5-8_TMT-RP-1
S		R.ALEEANTELEVK.I	0	0	0	0	0	0	0	0	0	0	1423	1088	-1	-1	125	120	45476	2	20171013_MHSB-5-8_TMT-RP-1
S		R.ALEEANTELEVK.I	0	0	0	0	0	0	0	0	0	0	1817	1389	-1	-1	125	120	45670	2	20171013_MHSB-5-8_TMT-RP-1
S		R.ALEEANTELEVK.I	0	0	1910	902	0	0	0	0	0	0	0	0	-1	-1	125	120	45875	2	20171013_MHSB-5-8_TMT-RP-1
S		R.ALEEANTELEVK.I	0	0	2579	1218	0	0	0	0	0	0	0	0	-1	-1	125	120	46274	2	20171013_MHSB-5-8_TMT-RP-1
S		R.ALEEANTELEVK.I	0	0	801	378	0	0	0	0	0	0	0	0	-1	-1	125	120	49761	2	20171013_MHSB-5-8_TMT-RP-1
S		R.ALEEANTELEVK.I	0	0	0	0	0	0	0	0	0	0	1809	1383	-1	-1	125	120	51779	2	20171013_MHSB-5-8_TMT-RP-1
S		R.ALEEANTELEVK.I	0	0	5617334	2653201	0	0	0	0	0	0	3514302	2687866	-1	-1	125	120	29361	2	20171013_MHSB-5-8_TMT-RP-2
S		R.ALEEANTELEVK.I	0	0	5555239	2623872	0	0	0	0	0	0	3851865	2946046	-1	-1	125	120	29497	2	20171013_MHSB-5-8_TMT-RP-2
S		R.ALEEANTELEVK.I	0	0	381223	180060	0	0	0	0	0	0	271856	207925	-1	-1	125	120	29616	2	20171013_MHSB-5-8_TMT-RP-2
S		R.ALEEANTELEVK.I	8248	7764	76988	36363	0	0	0	0	6670	4408	49957	38208	-1	-1	125	120	29737	2	20171013_MHSB-5-8_TMT-RP-2
S		R.ALEEANTELEVK.I	4698	4422	191112	90266	0	0	0	0	3933	2599	48995	37473	-1	-1	125	120	29967	2	20171013_MHSB-5-8_TMT-RP-2
S		R.ALEEANTELEVK.I	0	0	0	0	0	0	0	0	847	559	0	0	-1	-1	125	120	40785	2	20171013_MHSB-5-8_TMT-RP-2
S		R.ALEEANTELEVK.I	0	0	1773	837	0	0	0	0	0	0	0	0	-1	-1	125	120	41397	2	20171013_MHSB-5-8_TMT-RP-2
S		R.ALEEANTELEVK.I	0	0	1883	889	0	0	0	0	0	0	0	0	-1	-1	125	120	41735	2	20171013_MHSB-5-8_TMT-RP-2
S		R.ALEEANTELEVK.I	1693	1593	0	0	0	0	0	0	1622	1071	1770	1353	-1	-1	125	120	42854	2	20171013_MHSB-5-8_TMT-RP-2
S		R.ALEEANTELEVK.I	0	0	1784	842	0	0	0	0	0	0	0	0	-1	-1	125	120	42988	2	20171013_MHSB-5-8_TMT-RP-2
S		R.ALEEANTELEVK.I	0	0	1947	919	0	0	0	0	858	567	0	0	-1	-1	125	120	49438	2	20171013_MHSB-5-8_TMT-RP-2
S		R.ALEEANTELEVK.I	0	0	0	0	0	0	0	0	0	0	925	707	-1	-1	125	120	49787	2	20171013_MHSB-5-8_TMT-RP-2
S		R.ALEEANTELEVK.I	14889	14016	4356998	2057914	0	0	0	0	0	0	2743345	2098210	-1	-1	125	120	32976	2	20171013_MHSB-5-8_TMT-RP-3
S		R.ALEEANTELEVK.I	0	0	2744127	1296116	0	0	0	0	0	0	1878074	1436419	-1	-1	125	120	33147	2	20171013_MHSB-5-8_TMT-RP-3
S		R.ALEEANTELEVK.I	1782	1677	973186	459659	0	0	0	0	0	0	610085	466615	-1	-1	125	120	33356	2	20171013_MHSB-5-8_TMT-RP-3
S		R.ALEEANTELEVK.I	11357	10691	133489	63050	0	0	0	0	8047	5318	87008	66546	-1	-1	125	120	33555	2	20171013_MHSB-5-8_TMT-RP-3
S		R.ALEEANTELEVK.I	9583	9021	143543	67798	0	0	0	0	10456	6910	53835	41174	-1	-1	125	120	33785	2	20171013_MHSB-5-8_TMT-RP-3
S		R.ALEEANTELEVK.I	10625	10002	307456	145218	0	0	0	0	24817	16401	98797	75563	-1	-1	125	120	33988	2	20171013_MHSB-5-8_TMT-RP-3
S		R.ALEEANTELEVK.I	5060	4763	2759207	1303239	0	0	0	0	0	0	1876833	1435470	-1	-1	125	5	31979	3	20171013_MHSB-5-8_TMT-RP-1
S		R.ALEEANTELEVK.I	8376	7885	349644	165145	0	0	0	0	0	0	249067	190495	-1	-1	125	5	32097	3	20171013_MHSB-5-8_TMT-RP-1
S		R.ALEEANTELEVK.I	18881	17774	2773760	1310113	0	0	0	0	0	0	1729379	1322692	-1	-1	125	5	29388	3	20171013_MHSB-5-8_TMT-RP-2
S		R.ALEEANTELEVK.I	193183	181865	2015691	952059	0	0	0	0	169917	112297	1381865	1056900	-1	-1	125	5	29522	3	20171013_MHSB-5-8_TMT-RP-2
S		R.ALEEANTELEVK.I	7664	7215	2070252	977829	0	0	0	0	0	0	1381587	1056688	-1	-1	125	5	33011	3	20171013_MHSB-5-8_TMT-RP-3
S		K.IRDWYQR.Q	47150	44387	1702799	804272	0	0	0	0	0	0	4470677	3419336	-1	-1	15	5	21101	2	20171013_MHSB-5-8_TMT-RP-5
S		K.IRDWYQR.Q	108187	101848	5029786	2375688	0	0	0	0	0	0	11295704	8639365	-1	-1	15	10	21069	3	20171013_MHSB-5-8_TMT-RP-5
S		K.IRDWYQR.Q	664842	625892	4000862	1889702	0	0	0	0	143909	95109	8147747	6231693	-1	-1	15	10	21092	3	20171013_MHSB-5-8_TMT-RP-5
S		R.DYSQYYR.T	0	0	4042222	1909238	0	0	0	0	0	0	2206098	1687304	-1	-1	1	1	20323	2	20171013_MHSB-5-8_TMT-RP-3
S		R.TIEELQNK.I	0	0	1225629	578893	0	0	0	0	0	0	719706	550457	-1	-1	3	3	26782	2	20171013_MHSB-5-8_TMT-RP-3
S		R.TIEELQNK.I	13994	13174	6924331	3270527	0	0	0	0	0	0	3436079	2628038	-1	-1	3	3	26555	2	20171013_MHSB-5-8_TMT-RP-4
S		R.TIEELQNK.I	41420	38993	175200	82751	0	0	0	0	27811	18380	52487	40143	-1	-1	3	3	27417	2	20171013_MHSB-5-8_TMT-RP-4
S		R.TIEELQNKILTATVDNANILLQIDNAR.L	0	0	25337	11967	0	0	0	0	0	0	21030	16084	-1	-1	2	1	66654	3	20171013_MHSB-5-8_TMT-RP-5
S		R.TIEELQNKILTATVDNANILLQIDNAR.L	8006	7536	409646	193485	0	0	0	0	9694	6406	276131	211195	-1	-1	2	1	66647	4	20171013_MHSB-5-8_TMT-RP-5
S		K.ILTATVDNANILLQIDNAR.L	0	0	1463131	691071	0	0	0	0	0	0	814055	622618	-1	-1	14	5	54049	2	20171013_MHSB-5-8_TMT-RP-5
S		K.ILTATVDNANILLQIDNAR.L	2976	2801	99774	47125	0	0	0	0	0	0	64428	49276	-1	-1	14	5	54231	2	20171013_MHSB-5-8_TMT-RP-5
S		K.ILTATVDNANILLQIDNAR.L	0	0	42750	20191	0	0	0	0	0	0	20206	15454	-1	-1	14	5	54509	2	20171013_MHSB-5-8_TMT-RP-5
S		K.ILTATVDNANILLQIDNAR.L	1924	1811	34336	16217	0	0	0	0	7341	4851	16084	12301	-1	-1	14	5	54687	2	20171013_MHSB-5-8_TMT-RP-5
S		K.ILTATVDNANILLQIDNAR.L	10454	9841	33314	15734	0	0	0	0	11518	7612	15835	12111	-1	-1	14	5	54912	2	20171013_MHSB-5-8_TMT-RP-5
S		K.ILTATVDNANILLQIDNAR.L	1768	1664	65098	30747	0	0	0	0	1089	719	38207	29222	-1	-1	14	9	52019	3	20171013_MHSB-5-8_TMT-RP-3
S		K.ILTATVDNANILLQIDNAR.L	40473	38101	7586841	3583446	0	0	0	0	0	0	4571578	3496509	-1	-1	14	9	54018	3	20171013_MHSB-5-8_TMT-RP-5
S		K.ILTATVDNANILLQIDNAR.L	0	0	11218156	5298603	0	0	0	0	0	0	6808696	5207538	-1	-1	14	9	54043	3	20171013_MHSB-5-8_TMT-RP-5
S		K.ILTATVDNANILLQIDNAR.L	0	0	1036713	489664	0	0	0	0	0	0	694815	531419	-1	-1	14	9	54194	3	20171013_MHSB-5-8_TMT-RP-5
S		K.ILTATVDNANILLQIDNAR.L	0	0	425503	200975	0	0	0	0	0	0	261835	200260	-1	-1	14	9	54738	3	20171013_MHSB-5-8_TMT-RP-5
S		K.ILTATVDNANILLQIDNAR.L	15121	14235	482364	227832	0	0	0	0	7892	5215	297360	227431	-1	-1	14	9	54906	3	20171013_MHSB-5-8_TMT-RP-5
S		K.ILTATVDNANILLQIDNAR.L	6848	6446	326117	154032	0	0	0	0	524	346	168066	128542	-1	-1	14	9	55596	3	20171013_MHSB-5-8_TMT-RP-5
S		K.ILTATVDNANILLQIDNAR.L	10169	9573	136900	64661	0	0	0	0	9679	6396	63367	48465	-1	-1	14	9	55944	3	20171013_MHSB-5-8_TMT-RP-5
S		K.ILTATVDNANILLQIDNAR.L	15496	14588	111576	52700	0	0	0	0	22348	14769	56808	43448	-1	-1	14	9	56992	3	20171013_MHSB-5-8_TMT-RP-5
S		R.TKFETEQALR.L	39550	37232	1577888	745274	0	0	0	0	0	0	429310	328351	-1	-1	3	1	22820	2	20171013_MHSB-5-8_TMT-RP-4
S		R.TKFETEQALR.L	738494	695229	29247834	13814451	0	0	0	0	0	0	8468461	6476987	-1	-1	3	2	22776	3	20171013_MHSB-5-8_TMT-RP-4
S		R.TKFETEQALR.L	192323	181055	5905675	2789391	0	0	0	0	0	0	1818934	1391186	-1	-1	3	2	22979	3	20171013_MHSB-5-8_TMT-RP-4
S		R.LSVEADINGLR.R	34424	32407	462590	218492	0	0	0	0	43893	29008	276051	211133	-1	-1	1	1	36734	2	20171013_MHSB-5-8_TMT-RP-4
S		R.LSVEADINGLRR.V	2488288	2342511	9892510	4672469	0	0	0	0	383375	253371	5036633	3852200	-1	-1	1	1	32268	3	20171013_MHSB-5-8_TMT-RP-4
S		R.RVLDELTLAR.A	35080	33024	2028618	958164	0	0	0	0	0	0	1757768	1344404	-1	-1	6	6	33751	3	20171013_MHSB-5-8_TMT-RP-4
S		R.RVLDELTLAR.A	88890	83682	501925	237071	0	0	0	0	100259	66260	631014	482622	-1	-1	6	6	32128	3	20171013_MHSB-5-8_TMT-RP-5
S		R.VLDELTLAR.A	26446	24896	878745	415052	0	0	0	0	0	0	726429	555599	-1	-1	18	18	40396	2	20171013_MHSB-5-8_TMT-RP-3
S		R.VLDELTLAR.A	11859	11164	419077	197940	0	0	0	0	0	0	316583	242134	-1	-1	18	18	40532	2	20171013_MHSB-5-8_TMT-RP-3
S		R.VLDELTLAR.A	641958	604348	25968709	12265642	0	0	0	0	0	0	22846066	17473503	-1	-1	18	18	40176	2	20171013_MHSB-5-8_TMT-RP-4
S		R.VLDELTLAR.A	291048	273996	12844713	6066865	0	0	0	0	0	0	11074605	8470261	-1	-1	18	18	40345	2	20171013_MHSB-5-8_TMT-RP-4
S		R.VLDELTLAR.A	0	0	2536501	1198050	0	0	0	0	0	0	2000512	1530064	-1	-1	18	18	40489	2	20171013_MHSB-5-8_TMT-RP-4
S		R.VLDELTLAR.A	117226	110358	837976	395796	0	0	0	0	82567	54568	643768	492377	-1	-1	18	18	39188	2	20171013_MHSB-5-8_TMT-RP-5
S		R.ADLEMQIENLK.E	27670	26048	373743	176527	0	0	0	0	80741	53361	184506	141116	-1	-1	2	2	42072	2	20171013_MHSB-5-8_TMT-RP-3
S		R.ADLEMQIENLK.E	20462	19263	100046	47254	0	0	0	0	27489	18167	42285	32341	-1	-1	2	2	42495	2	20171013_MHSB-5-8_TMT-RP-4
S		R.ADLEMQIENLKEELAYLK.K	0	0	159983	75563	0	0	0	0	0	0	81648	62447	-1	-1	12	5	56756	3	20171013_MHSB-5-8_TMT-RP-3
S		R.ADLEMQIENLKEELAYLK.K	1642	1545	2357240	1113380	0	0	0	0	0	0	1110133	849070	-1	-1	12	5	61784	3	20171013_MHSB-5-8_TMT-RP-4
S		R.ADLEMQIENLKEELAYLK.K	891	838	2682942	1267217	0	0	0	0	0	0	1550278	1185709	-1	-1	12	5	61911	3	20171013_MHSB-5-8_TMT-RP-4
S		R.ADLEMQIENLKEELAYLK.K	5928	5580	111739	52777	0	0	0	0	0	0	228677	174900	-1	-1	12	5	62119	3	20171013_MHSB-5-8_TMT-RP-4
S		R.ADLEMQIENLKEELAYLK.K	0	0	7656352	3616278	0	0	0	0	0	0	3671925	2808421	-1	-1	12	5	62559	3	20171013_MHSB-5-8_TMT-RP-5
S		R.ADLEMQIENLKEELAYLK.K	0	0	72848	34407	0	0	0	0	0	0	40942	31313	-1	-1	12	7	56794	4	20171013_MHSB-5-8_TMT-RP-3
S		R.ADLEMQIENLKEELAYLK.K	2021	1902	2381264	1124727	0	0	0	0	0	0	1066403	815623	-1	-1	12	7	61802	4	20171013_MHSB-5-8_TMT-RP-4
S		R.ADLEMQIENLKEELAYLK.K	0	0	2118889	1000801	0	0	0	0	0	0	1104596	844835	-1	-1	12	7	61904	4	20171013_MHSB-5-8_TMT-RP-4
S		R.ADLEMQIENLKEELAYLK.K	1365	1285	227505	107456	0	0	0	0	0	0	112217	85827	-1	-1	12	7	62048	4	20171013_MHSB-5-8_TMT-RP-4
S		R.ADLEMQIENLKEELAYLK.K	1448	1363	193795	91534	0	0	0	0	0	0	44526	34055	-1	-1	12	7	62277	4	20171013_MHSB-5-8_TMT-RP-4
S		R.ADLEMQIENLKEELAYLK.K	0	0	6371967	3009632	0	0	0	0	0	0	3094888	2367083	-1	-1	12	7	62586	4	20171013_MHSB-5-8_TMT-RP-5
S		R.ADLEMQIENLKEELAYLK.K	0	0	1035587	489132	0	0	0	0	0	0	619241	473618	-1	-1	12	7	62733	4	20171013_MHSB-5-8_TMT-RP-5
S		R.ADLEMQIENLKEELAYLKK.N	9211	8671	233723	110392	0	0	0	0	13951	9220	100165	76609	-1	-1	6	1	58716	3	20171013_MHSB-5-8_TMT-RP-5
S		R.ADLEMQIENLKEELAYLKK.N	707	665	1664952	786396	0	0	0	0	0	0	741250	566934	-1	-1	6	3	59239	4	20171013_MHSB-5-8_TMT-RP-4
S		R.ADLEMQIENLKEELAYLKK.N	2676471	2519669	3756031	1774063	0	0	0	0	1568267	1036463	2719640	2080079	-1	-1	6	3	58608	4	20171013_MHSB-5-8_TMT-RP-5
S		R.ADLEMQIENLKEELAYLKK.N	76802	72302	7647566	3612128	0	0	0	0	0	0	3622919	2770940	-1	-1	6	3	58764	4	20171013_MHSB-5-8_TMT-RP-5
S		R.ADLEMQIENLKEELAYLKK.N	2453	2309	146234	69069	0	0	0	0	0	0	69003	52776	-1	-1	6	2	59265	5	20171013_MHSB-5-8_TMT-RP-4
S		R.ADLEMQIENLKEELAYLKK.N	10216	9617	2345299	1107740	0	0	0	0	0	0	1023794	783034	-1	-1	6	2	58735	5	20171013_MHSB-5-8_TMT-RP-5
S		K.KNHEEEMNALR.G	13837	13026	60877	28753	0	0	0	0	14275	9434	53662	41042	-1	-1	15	3	15641	2	20171013_MHSB-5-8_TMT-RP-3
S		K.KNHEEEMNALR.G	23316	21950	2475540	1169256	0	0	0	0	0	0	4004156	3062524	-1	-1	15	6	15595	3	20171013_MHSB-5-8_TMT-RP-3
S		K.KNHEEEMNALR.G	49753	46838	214050	101100	0	0	0	0	85357	56412	198517	151833	-1	-1	15	6	15411	3	20171013_MHSB-5-8_TMT-RP-4
S		K.KNHEEEMNALR.G	134266	126399	12055765	5694226	0	0	0	0	0	0	17358074	13276087	-1	-1	15	6	15592	4	20171013_MHSB-5-8_TMT-RP-3
S		K.KNHEEEMNALR.G	131031	123354	1025403	484322	0	0	0	0	68679	45389	1364545	1043653	-1	-1	15	6	15378	4	20171013_MHSB-5-8_TMT-RP-4
S		K.NHEEEMNALR.G	41209	38794	114902	54270	0	0	0	0	24492	16186	275294	210554	-1	-1	9	3	16984	2	20171013_MHSB-5-8_TMT-RP-1
S		K.NHEEEMNALR.G	24066	22656	994131	469551	0	0	0	0	0	0	1583905	1211428	-1	-1	9	6	16918	3	20171013_MHSB-5-8_TMT-RP-1
S		K.NHEEEMNALR.G	141624	133326	197167	93126	0	0	0	0	109374	72284	211949	162106	-1	-1	9	6	17088	3	20171013_MHSB-5-8_TMT-RP-1
S		R.GQVGGEINVEMDAAPGVDLSR.I	0	0	123105	58145	0	0	0	0	0	0	69856	53428	-1	-1	36	12	37750	2	20171013_MHSB-5-8_TMT-RP-3
S		R.GQVGGEINVEMDAAPGVDLSR.I	0	0	201778	95304	0	0	0	0	0	0	126529	96773	-1	-1	36	12	37906	2	20171013_MHSB-5-8_TMT-RP-3
S		R.GQVGGEINVEMDAAPGVDLSR.I	0	0	93631	44224	0	0	0	0	0	0	51500	39389	-1	-1	36	12	38170	2	20171013_MHSB-5-8_TMT-RP-3
S		R.GQVGGEINVEMDAAPGVDLSR.I	0	0	70441	33270	0	0	0	0	0	0	37589	28749	-1	-1	36	12	38328	2	20171013_MHSB-5-8_TMT-RP-3
S		R.GQVGGEINVEMDAAPGVDLSR.I	0	0	53116	25087	0	0	0	0	0	0	29371	22464	-1	-1	36	12	38565	2	20171013_MHSB-5-8_TMT-RP-3
S		R.GQVGGEINVEMDAAPGVDLSR.I	0	0	39027	18433	0	0	0	0	1196	790	21418	16381	-1	-1	36	12	38764	2	20171013_MHSB-5-8_TMT-RP-3
S		R.GQVGGEINVEMDAAPGVDLSR.I	0	0	13758	6498	0	0	0	0	0	0	6499	4970	-1	-1	36	12	38902	2	20171013_MHSB-5-8_TMT-RP-3
S		R.GQVGGEINVEMDAAPGVDLSR.I	5315	5003	13914	6571	0	0	0	0	6261	4137	6426	4914	-1	-1	36	12	39553	2	20171013_MHSB-5-8_TMT-RP-3
S		R.GQVGGEINVEMDAAPGVDLSR.I	2101	1977	8579	4052	0	0	0	0	4875	3221	2877	2200	-1	-1	36	12	39797	2	20171013_MHSB-5-8_TMT-RP-3
S		R.GQVGGEINVEMDAAPGVDLSR.I	3067	2887	7470	3528	0	0	0	0	4068	2688	2881	2203	-1	-1	36	12	40434	2	20171013_MHSB-5-8_TMT-RP-3
S		R.GQVGGEINVEMDAAPGVDLSR.I	0	0	904	426	0	0	0	0	0	0	1555	1189	-1	-1	36	12	59819	2	20171013_MHSB-5-8_TMT-RP-3
S		R.GQVGGEINVEMDAAPGVDLSR.I	5952	5603	649258	306660	0	0	0	0	0	0	396913	303573	-1	-1	36	24	37724	3	20171013_MHSB-5-8_TMT-RP-3
S		R.GQVGGEINVEMDAAPGVDLSR.I	0	0	1309017	618280	0	0	0	0	0	0	741827	567376	-1	-1	36	24	37872	3	20171013_MHSB-5-8_TMT-RP-3
S		R.GQVGGEINVEMDAAPGVDLSR.I	11429	10759	581497	274654	0	0	0	0	0	0	354173	270884	-1	-1	36	24	38072	3	20171013_MHSB-5-8_TMT-RP-3
S		R.GQVGGEINVEMDAAPGVDLSR.I	7527	7086	611357	288758	0	0	0	0	0	0	351889	269137	-1	-1	36	24	38234	3	20171013_MHSB-5-8_TMT-RP-3
S		R.GQVGGEINVEMDAAPGVDLSR.I	6491	6110	323260	152683	0	0	0	0	3780	2498	179086	136971	-1	-1	36	24	38424	3	20171013_MHSB-5-8_TMT-RP-3
S		R.GQVGGEINVEMDAAPGVDLSR.I	15355	14455	139063	65682	0	0	0	0	6374	4212	74987	57352	-1	-1	36	24	38592	3	20171013_MHSB-5-8_TMT-RP-3
S		R.GQVGGEINVEMDAAPGVDLSR.I	12480	11748	83216	39304	0	0	0	0	9874	6525	41969	32099	-1	-1	36	24	39674	3	20171013_MHSB-5-8_TMT-RP-3
S		R.GQVGGEINVEMDAAPGVDLSR.I	13562	12767	53339	25193	0	0	0	0	13033	8613	30926	23653	-1	-1	36	24	40458	3	20171013_MHSB-5-8_TMT-RP-3
S		R.GQVGGEINVEMDAAPGVDLSR.I	11317	10653	59761	28226	0	0	0	0	20535	13571	37144	28409	-1	-1	36	24	40929	3	20171013_MHSB-5-8_TMT-RP-3
S		R.GQVGGEINVEMDAAPGVDLSR.I	9627	9063	57410	27116	0	0	0	0	7602	5024	38289	29284	-1	-1	36	24	41871	3	20171013_MHSB-5-8_TMT-RP-3
S		R.GQVGGEINVEMDAAPGVDLSR.I	774	728	6233	2943	0	0	0	0	854	564	4149	3173	-1	-1	36	24	55427	3	20171013_MHSB-5-8_TMT-RP-3
S		R.GQVGGEINVEMDAAPGVDLSR.I	795	748	5163	2438	0	0	0	0	0	0	2442	1867	-1	-1	36	24	57645	3	20171013_MHSB-5-8_TMT-RP-3
S		R.GQVGGEINVEMDAAPGVDLSR.I	0	0	3046	1438	0	0	0	0	2268	1498	1963	1501	-1	-1	36	24	57935	3	20171013_MHSB-5-8_TMT-RP-3
S		R.GQVGGEINVEMDAAPGVDLSR.I	2178	2050	19799	9351	0	0	0	0	2147	1418	10652	8147	-1	-1	36	24	59032	3	20171013_MHSB-5-8_TMT-RP-3
S		R.GQVGGEINVEMDAAPGVDLSR.I	0	0	6866	3242	0	0	0	0	1538	1016	2324	1777	-1	-1	36	24	59480	3	20171013_MHSB-5-8_TMT-RP-3
S		R.GQVGGEINVEMDAAPGVDLSR.I	0	0	10010	4727	0	0	0	0	0	0	5704	4362	-1	-1	36	24	59577	3	20171013_MHSB-5-8_TMT-RP-3
S		R.GQVGGEINVEMDAAPGVDLSR.I	0	0	2950	1393	0	0	0	0	0	0	1790	1369	-1	-1	36	24	59695	3	20171013_MHSB-5-8_TMT-RP-3
S		R.GQVGGEINVEMDAAPGVDLSR.I	811	763	14299	6753	0	0	0	0	1783	1178	8429	6446	-1	-1	36	24	59829	3	20171013_MHSB-5-8_TMT-RP-3
S		R.GQVGGEINVEMDAAPGVDLSR.I	0	0	9313	4398	0	0	0	0	0	0	9551	7304	-1	-1	36	24	60057	3	20171013_MHSB-5-8_TMT-RP-3
S		R.GQVGGEINVEMDAAPGVDLSR.I	0	0	8064	3808	0	0	0	0	0	0	6015	4600	-1	-1	36	24	60277	3	20171013_MHSB-5-8_TMT-RP-3
S		R.GQVGGEINVEMDAAPGVDLSR.I	0	0	4155	1962	0	0	0	0	0	0	2167	1657	-1	-1	36	24	60529	3	20171013_MHSB-5-8_TMT-RP-3
S		R.GQVGGEINVEMDAAPGVDLSR.I	0	0	5287	2497	0	0	0	0	0	0	2859	2186	-1	-1	36	24	60559	3	20171013_MHSB-5-8_TMT-RP-3
S		R.GQVGGEINVEMDAAPGVDLSR.I	0	0	3788	1789	0	0	0	0	0	0	1920	1468	-1	-1	36	24	60663	3	20171013_MHSB-5-8_TMT-RP-3
S		R.GQVGGEINVEMDAAPGVDLSR.I	0	0	3340	1577	0	0	0	0	0	0	2038	1558	-1	-1	36	24	60929	3	20171013_MHSB-5-8_TMT-RP-3
S		R.ILNEMRDQYEK.M	15484	14576	192032	90701	0	0	0	0	7258	4796	290694	222333	-1	-1	6	3	32014	2	20171013_MHSB-5-8_TMT-RP-4
S		R.ILNEMRDQYEK.M	0	0	4389643	2073333	0	0	0	0	0	0	6557575	5015472	-1	-1	6	3	31925	3	20171013_MHSB-5-8_TMT-RP-4
S		R.KDAEDWFFSK.T	17679	16643	188867	89206	0	0	0	0	18593	12288	154403	118093	-1	-1	2	1	39753	2	20171013_MHSB-5-8_TMT-RP-5
S		R.KDAEDWFFSK.T	13665	12864	15858494	7490345	0	0	0	0	0	0	11835947	9052563	-1	-1	2	1	39660	3	20171013_MHSB-5-8_TMT-RP-5
S		K.DAEDWFFSK.T	0	0	31229766	14750565	0	0	0	0	0	0	21313880	16301631	-1	-1	5	5	45151	2	20171013_MHSB-5-8_TMT-RP-4
S		K.DAEDWFFSK.T	43818	41250	23467902	11084451	0	0	0	0	0	0	16047847	12273977	-1	-1	5	5	45302	2	20171013_MHSB-5-8_TMT-RP-4
S		K.DAEDWFFSK.T	0	0	413977	195531	0	0	0	0	0	0	309056	236377	-1	-1	5	5	45438	2	20171013_MHSB-5-8_TMT-RP-4
S		K.DAEDWFFSK.T	10343	9737	1266481	598189	0	0	0	0	1412	933	249744	191013	-1	-1	5	5	46255	2	20171013_MHSB-5-8_TMT-RP-4
S		K.DAEDWFFSK.T	95752	90142	550199	259872	0	0	0	0	127164	84042	336535	257394	-1	-1	5	5	44192	2	20171013_MHSB-5-8_TMT-RP-5
S		K.DAEDWFFSKTEELNR.E	126912	119476	519429	245338	0	0	0	0	263716	174289	278006	212629	-1	-1	1	1	45774	3	20171013_MHSB-5-8_TMT-RP-4
S		K.DAEDWFFSKTEELNREVATNSELVQSGK.S	11522	10846	670429	316659	0	0	0	0	0	0	372817	285144	-1	-1	1	1	54347	4	20171013_MHSB-5-8_TMT-RP-4
S		K.TEELNREVATNSELVQSGK.S	0	0	465866	220039	0	0	0	0	0	0	1004986	768649	-1	-1	3	3	30200	3	20171013_MHSB-5-8_TMT-RP-3
S		R.EVATNSELVQSGK.S	0	0	3152358	1488934	0	0	0	0	0	0	6083540	4652912	-1	-1	33	18	24676	2	20171013_MHSB-5-8_TMT-RP-3
S		R.EVATNSELVQSGK.S	0	0	5083829	2401214	0	0	0	0	0	0	11263043	8614385	-1	-1	33	18	24845	2	20171013_MHSB-5-8_TMT-RP-3
S		R.EVATNSELVQSGK.S	7643	7195	233384	110232	0	0	0	0	0	0	487874	373143	-1	-1	33	18	25384	2	20171013_MHSB-5-8_TMT-RP-3
S		R.EVATNSELVQSGK.S	0	0	198268	93646	0	0	0	0	0	0	127272	97342	-1	-1	33	18	25755	2	20171013_MHSB-5-8_TMT-RP-3
S		R.EVATNSELVQSGK.S	0	0	125746	59392	0	0	0	0	0	0	237813	181888	-1	-1	33	18	24325	2	20171013_MHSB-5-8_TMT-RP-4
S		R.EVATNSELVQSGK.S	0	0	82448	38942	0	0	0	0	0	0	175524	134247	-1	-1	33	18	24496	2	20171013_MHSB-5-8_TMT-RP-4
S		R.EVATNSELVQSGK.S	22911	21568	7189862	3395943	0	0	0	0	0	0	14080259	10769094	-1	-1	33	15	24678	3	20171013_MHSB-5-8_TMT-RP-3
S		R.EVATNSELVQSGK.S	338649	318809	22213546	10491988	0	0	0	0	0	0	48953780	37441633	-1	-1	33	15	24844	3	20171013_MHSB-5-8_TMT-RP-3
S		R.EVATNSELVQSGK.S	67273	63331	711038	335840	0	0	0	0	3899	2576	1410990	1079176	-1	-1	33	15	25376	3	20171013_MHSB-5-8_TMT-RP-3
S		R.EVATNSELVQSGK.S	33546	31580	1143605	540151	0	0	0	0	9565	6321	783692	599396	-1	-1	33	15	25752	3	20171013_MHSB-5-8_TMT-RP-3
S		R.EVATNSELVQSGK.S	45435	42773	833703	393777	0	0	0	0	0	0	1925075	1472367	-1	-1	33	15	24412	3	20171013_MHSB-5-8_TMT-RP-4
S		K.SEISELRR.T	0	0	3313449	1565021	0	0	0	0	0	0	8443815	6458137	-1	-1	9	9	17013	3	20171013_MHSB-5-8_TMT-RP-3
S		K.SEISELRR.T	0	0	4420166	2087750	0	0	0	0	0	0	11772963	9004390	-1	-1	9	9	17177	3	20171013_MHSB-5-8_TMT-RP-3
S		K.SEISELRR.T	92198	86796	712987	336760	0	0	0	0	0	0	1599920	1223677	-1	-1	9	9	16373	3	20171013_MHSB-5-8_TMT-RP-4
S		R.TMQALEIELQSQLSMK.A	4425	4165	91464	43200	0	0	0	0	2883	1905	59897	45811	-1	-1	13	3	55205	2	20171013_MHSB-5-8_TMT-RP-4
S		R.TMQALEIELQSQLSMK.A	0	0	69630	32887	0	0	0	0	0	0	53201	40690	-1	-1	13	3	55354	2	20171013_MHSB-5-8_TMT-RP-4
S		R.TMQALEIELQSQLSMK.A	0	0	474565	224148	0	0	0	0	0	0	416634	318656	-1	-1	13	3	53969	2	20171013_MHSB-5-8_TMT-RP-5
S		R.TMQALEIELQSQLSMK.A	10272	9670	2630863	1242619	0	0	0	0	0	0	1878362	1436639	-1	-1	13	10	55125	3	20171013_MHSB-5-8_TMT-RP-4
S		R.TMQALEIELQSQLSMK.A	8063	7590	1304642	616213	0	0	0	0	0	0	952194	728272	-1	-1	13	10	55284	3	20171013_MHSB-5-8_TMT-RP-4
S		R.TMQALEIELQSQLSMK.A	9982	9397	1133953	535593	0	0	0	0	0	0	829831	634684	-1	-1	13	10	55434	3	20171013_MHSB-5-8_TMT-RP-4
S		R.TMQALEIELQSQLSMK.A	2757	2595	122418	57820	0	0	0	0	813	537	82765	63301	-1	-1	13	10	55678	3	20171013_MHSB-5-8_TMT-RP-4
S		R.TMQALEIELQSQLSMK.A	827	778	209584	98991	0	0	0	0	0	0	168063	128540	-1	-1	13	10	55842	3	20171013_MHSB-5-8_TMT-RP-4
S		R.TMQALEIELQSQLSMK.A	2934	2762	223084	105367	0	0	0	0	0	0	161046	123173	-1	-1	13	10	56108	3	20171013_MHSB-5-8_TMT-RP-4
S		R.TMQALEIELQSQLSMK.A	6038	5684	126084	59552	0	0	0	0	5979	3951	83637	63968	-1	-1	13	10	56303	3	20171013_MHSB-5-8_TMT-RP-4
S		R.TMQALEIELQSQLSMK.A	12959	12199	83154	39275	0	0	0	0	9127	6032	61967	47394	-1	-1	13	10	56462	3	20171013_MHSB-5-8_TMT-RP-4
S		R.TMQALEIELQSQLSMK.A	60117	56595	8966862	4235263	0	0	0	0	0	0	6697566	5122542	-1	-1	13	10	53900	3	20171013_MHSB-5-8_TMT-RP-5
S		R.TMQALEIELQSQLSMK.A	104350	98236	392337	185310	0	0	0	0	44484	29399	257115	196650	-1	-1	13	10	54459	3	20171013_MHSB-5-8_TMT-RP-5
S		K.ASLEGNLAETENR.Y	0	0	1290880	609713	0	0	0	0	0	0	899459	687938	-1	-1	15	9	25675	2	20171013_MHSB-5-8_TMT-RP-1
S		K.ASLEGNLAETENR.Y	0	0	3185466	1504571	0	0	0	0	0	0	2279548	1743481	-1	-1	15	9	25816	2	20171013_MHSB-5-8_TMT-RP-1
S		K.ASLEGNLAETENR.Y	0	0	1856797	877009	0	0	0	0	0	0	1477496	1130042	-1	-1	15	9	25959	2	20171013_MHSB-5-8_TMT-RP-1
S		K.ASLEGNLAETENR.Y	4567	4299	318721	150539	0	0	0	0	0	0	220496	168643	-1	-1	15	9	26089	2	20171013_MHSB-5-8_TMT-RP-1
S		K.ASLEGNLAETENR.Y	11672	10988	44116	20837	0	0	0	0	15164	10021	34196	26154	-1	-1	15	9	26291	2	20171013_MHSB-5-8_TMT-RP-1
S		K.ASLEGNLAETENR.Y	8884	8363	36174	17085	0	0	0	0	10461	6913	12376	9465	-1	-1	15	9	26817	2	20171013_MHSB-5-8_TMT-RP-1
S		K.ASLEGNLAETENR.Y	0	0	2007378	948132	0	0	0	0	0	0	1422327	1087847	-1	-1	15	9	22941	2	20171013_MHSB-5-8_TMT-RP-2
S		K.ASLEGNLAETENR.Y	0	0	745289	352017	0	0	0	0	0	0	691376	528789	-1	-1	15	9	23055	2	20171013_MHSB-5-8_TMT-RP-2
S		K.ASLEGNLAETENR.Y	9712	9143	145029	68500	0	0	0	0	11941	7891	101800	77860	-1	-1	15	9	24283	2	20171013_MHSB-5-8_TMT-RP-3
S		K.ASLEGNLAETENR.Y	8736	8224	2020454	954308	0	0	0	0	0	0	1469545	1123961	-1	-1	15	6	25678	3	20171013_MHSB-5-8_TMT-RP-1
S		K.ASLEGNLAETENR.Y	31740	29880	5973490	2821422	0	0	0	0	0	0	4283110	3275878	-1	-1	15	6	25817	3	20171013_MHSB-5-8_TMT-RP-1
S		K.ASLEGNLAETENR.Y	908171	854965	4285997	2024378	0	0	0	0	1466151	968975	3047011	2330464	-1	-1	15	6	25960	3	20171013_MHSB-5-8_TMT-RP-1
S		K.ASLEGNLAETENR.Y	74605	70234	754119	356188	0	0	0	0	86834	57388	558484	427148	-1	-1	15	6	26090	3	20171013_MHSB-5-8_TMT-RP-1
S		K.ASLEGNLAETENR.Y	320629	301844	3610241	1705203	0	0	0	0	381481	252119	2473733	1892001	-1	-1	15	6	22942	3	20171013_MHSB-5-8_TMT-RP-2
S		K.ASLEGNLAETENR.Y	18297	17225	1479529	698816	0	0	0	0	0	0	1178609	901443	-1	-1	15	6	23056	3	20171013_MHSB-5-8_TMT-RP-2
S		R.YCVQLSQIQGLIGSVEEQLAQLR.C	0	0	249256	117729	0	0	0	0	0	0	209649	160347	-1	-1	4	2	65376	3	20171013_MHSB-5-8_TMT-RP-5
S		R.YCVQLSQIQGLIGSVEEQLAQLR.C	0	0	130712	61738	0	0	0	0	0	0	163095	124740	-1	-1	4	2	67183	3	20171013_MHSB-5-8_TMT-RP-5
S		R.YCVQLSQIQGLIGSVEEQLAQLR.C	0	0	37921	17910	0	0	0	0	0	0	20754	15873	-1	-1	4	2	66507	4	20171013_MHSB-5-8_TMT-RP-5
S		R.YCVQLSQIQGLIGSVEEQLAQLR.C	0	0	17536	8282	0	0	0	0	3140	2075	7663	5860	-1	-1	4	2	67199	4	20171013_MHSB-5-8_TMT-RP-5
S		L.SQIQGLIGSVEEQLAQLR.C	3027	2849	120834	57072	0	0	0	0	115	76	82944	63438	-1	-1	3	3	64418	3	20171013_MHSB-5-8_TMT-RP-5
S		R.CEMEQQNQEYK.I	0	0	249337	117767	0	0	0	0	0	0	692224	529438	-1	-1	18	9	20713	2	20171013_MHSB-5-8_TMT-RP-1
S		R.CEMEQQNQEYK.I	0	0	349449	165053	0	0	0	0	0	0	846001	647052	-1	-1	18	9	18345	2	20171013_MHSB-5-8_TMT-RP-2
S		R.CEMEQQNQEYK.I	0	0	98162	46364	0	0	0	0	0	0	229871	175813	-1	-1	18	9	19115	2	20171013_MHSB-5-8_TMT-RP-3
S		R.CEMEQQNQEYK.I	9355	8806	1273136	601332	0	0	0	0	0	0	3250946	2486441	-1	-1	18	9	20709	3	20171013_MHSB-5-8_TMT-RP-1
S		R.CEMEQQNQEYK.I	16058	15117	441033	208310	0	0	0	0	0	0	1065007	814556	-1	-1	18	9	18407	3	20171013_MHSB-5-8_TMT-RP-2
S		R.CEMEQQNQEYK.I	19552	18406	363079	171490	0	0	0	0	0	0	852064	651689	-1	-1	18	9	19105	3	20171013_MHSB-5-8_TMT-RP-3
S		K.TRLEQEIATYR.R	11732	11044	178659	84384	0	0	0	0	0	0	380511	291028	-1	-1	42	14	27061	2	20171013_MHSB-5-8_TMT-RP-3
S		K.TRLEQEIATYR.R	0	0	241796	114206	0	0	0	0	0	0	582664	445642	-1	-1	42	14	27238	2	20171013_MHSB-5-8_TMT-RP-3
S		K.TRLEQEIATYR.R	51892	48851	1876633	886378	0	0	0	0	0	0	4802461	3673097	-1	-1	42	28	27049	3	20171013_MHSB-5-8_TMT-RP-3
S		K.TRLEQEIATYR.R	494616	465638	1902386	898542	0	0	0	0	2494073	1648326	1191518	911316	-1	-1	42	28	27235	3	20171013_MHSB-5-8_TMT-RP-3
S		K.TRLEQEIATYR.R	48169	45347	947928	447729	0	0	0	0	0	0	2315765	1771181	-1	-1	42	28	27386	3	20171013_MHSB-5-8_TMT-RP-3
S		K.TRLEQEIATYR.R	86894	81803	167516	79121	0	0	0	0	149899	99067	103848	79426	-1	-1	42	28	27564	3	20171013_MHSB-5-8_TMT-RP-3
S		K.TRLEQEIATYRR.L	45434	42772	301058	142196	0	0	0	0	43640	28841	381428	291730	-1	-1	7	7	23148	4	20171013_MHSB-5-8_TMT-RP-4
S		R.LEQEIATYR.R	0	0	211210	99759	0	0	0	0	0	0	259896	198777	-1	-1	14	14	27640	2	20171013_MHSB-5-8_TMT-RP-2
S		R.LEQEIATYR.R	11694	11008	414890	195962	0	0	0	0	0	0	378606	289571	-1	-1	14	14	30823	2	20171013_MHSB-5-8_TMT-RP-3
S		R.RLLEGEDAHLTQYK.K	79385	74734	896697	423531	0	0	0	0	40328	26652	484396	370483	-1	-1	2	1	27708	3	20171013_MHSB-5-8_TMT-RP-4
S		R.RLLEGEDAHLTQYK.K	38847	36571	3184848	1504279	0	0	0	0	0	0	2076508	1588188	-1	-1	2	1	27765	4	20171013_MHSB-5-8_TMT-RP-4
S		R.LLEGEDAHLTQYK.K	5347	5033	223554	105589	0	0	0	0	0	0	124807	95456	-1	-1	7	3	33102	2	20171013_MHSB-5-8_TMT-RP-3
S		R.LLEGEDAHLTQYK.K	2697	2538	303326	143268	0	0	0	0	0	0	213310	163147	-1	-1	7	3	33253	2	20171013_MHSB-5-8_TMT-RP-3
S		R.LLEGEDAHLTQYK.K	19373	18238	467002	220576	0	0	0	0	12062	7971	310150	237214	-1	-1	7	3	32784	2	20171013_MHSB-5-8_TMT-RP-4
S		R.LLEGEDAHLTQYK.K	11308	10645	7893411	3728246	0	0	0	0	0	0	4523138	3459460	-1	-1	7	4	32974	3	20171013_MHSB-5-8_TMT-RP-3
S		R.LLEGEDAHLTQYK.K	25731	24223	17917569	8462896	0	0	0	0	0	0	10925969	8356578	-1	-1	7	4	33148	3	20171013_MHSB-5-8_TMT-RP-3
S		R.LLEGEDAHLTQYK.K	0	0	4364795	2061597	0	0	0	0	0	0	2944410	2251991	-1	-1	7	4	33321	3	20171013_MHSB-5-8_TMT-RP-3
S		R.LLEGEDAHLTQYK.K	0	0	10309021	4869197	0	0	0	0	0	0	6627413	5068886	-1	-1	7	4	32768	3	20171013_MHSB-5-8_TMT-RP-4
S		R.LLEGEDAHLTQYKK.E	37329	35142	5338569	2521533	0	0	0	0	0	0	2987645	2285059	-1	-1	1	1	30620	4	20171013_MHSB-5-8_TMT-RP-4
S		R.TIVEEVQDGK.V	2476	2330	317997	150197	0	0	0	0	0	0	259733	198653	-1	-1	13	10	27577	2	20171013_MHSB-5-8_TMT-RP-1
S		R.TIVEEVQDGK.V	11354	10688	2279262	1076549	0	0	0	0	0	0	1496719	1144745	-1	-1	13	10	29904	2	20171013_MHSB-5-8_TMT-RP-1
S		R.TIVEEVQDGK.V	1400	1317	263928	124659	0	0	0	0	0	0	191928	146793	-1	-1	13	10	30035	2	20171013_MHSB-5-8_TMT-RP-1
S		R.TIVEEVQDGK.V	2553	2403	679502	320945	0	0	3606	249186965	0	0	591438	452353	-1	-1	13	10	24724	2	20171013_MHSB-5-8_TMT-RP-2
S		R.TIVEEVQDGK.V	2705	2546	96301	45485	0	0	0	0	0	0	49275	37687	-1	-1	13	10	25746	2	20171013_MHSB-5-8_TMT-RP-2
S		R.TIVEEVQDGK.V	23084	21731	4628472	2186138	0	0	0	0	0	0	3244652	2481628	-1	-1	13	10	27151	2	20171013_MHSB-5-8_TMT-RP-2
S		R.TIVEEVQDGK.V	2368	2229	460308	217414	0	0	0	0	0	0	339582	259724	-1	-1	13	10	27276	2	20171013_MHSB-5-8_TMT-RP-2
S		R.TIVEEVQDGK.V	7539	7097	681122	321710	0	0	0	0	0	0	601756	460244	-1	-1	13	10	26615	2	20171013_MHSB-5-8_TMT-RP-3
S		R.TIVEEVQDGK.V	23274	21910	3102470	1465370	0	0	0	0	0	0	2184346	1670667	-1	-1	13	10	30078	2	20171013_MHSB-5-8_TMT-RP-3
S		R.TIVEEVQDGK.V	0	0	240456	113573	0	0	0	0	0	0	148056	113238	-1	-1	13	10	30257	2	20171013_MHSB-5-8_TMT-RP-3
S		R.TIVEEVQDGK.V	4342	4087	1586682	749427	0	0	0	0	0	0	1035354	791876	-1	-1	13	3	29882	3	20171013_MHSB-5-8_TMT-RP-1
S		R.TIVEEVQDGK.V	4907	4619	899873	425031	0	0	3351	231565590	0	0	816269	624312	-1	-1	13	3	24725	3	20171013_MHSB-5-8_TMT-RP-2
S		R.TIVEEVQDGK.V	4080	3840	2381447	1124814	0	0	0	0	0	0	1689290	1292030	-1	-1	13	3	27253	3	20171013_MHSB-5-8_TMT-RP-2
S		R.TIVEEVQDGKVISSR.E	10123	9529	481150	227258	0	0	0	0	9123	6029	135281	103467	-1	-1	2	2	32810	3	20171013_MHSB-5-8_TMT-RP-3
S		R.TIVEEVQDGKVISSR.E	24874	23416	1307548	617586	0	0	0	0	0	0	424133	324392	-1	-1	2	2	32701	3	20171013_MHSB-5-8_TMT-RP-4
S		R.EQVHQTTR.-	0	0	1064926	502990	0	0	0	0	0	0	621863	475623	-1	-1	5	4	5738	2	20171013_MHSB-5-8_TMT-RP-1
S		R.EQVHQTTR.-	0	0	15604	7370	0	0	0	0	0	0	6516	4983	-1	-1	5	4	5724	2	20171013_MHSB-5-8_TMT-RP-2
S		R.EQVHQTTR.-	699	658	29990	14164	0	0	0	0	0	0	18302	13998	-1	-1	5	4	5812	2	20171013_MHSB-5-8_TMT-RP-2
S		R.EQVHQTTR.-	1531	1441	17276	8159	0	0	0	0	0	0	8475	6481	-1	-1	5	4	5907	2	20171013_MHSB-5-8_TMT-RP-2
S		R.EQVHQTTR.-	0	0	20893412	9868458	0	0	0	0	0	0	11908187	9107815	-1	-1	5	1	5768	3	20171013_MHSB-5-8_TMT-RP-1
P	P08670	464	94	0.861	466	53652	5.1	464	652189120	1.45254e+06	613980264	1.36744e+06	126021	92169276	205277	43533554	96956.7	8718	0	0	0	0	0	0	0	0	0	0	1723293551	3.83807e+06	1138919934	2.53657e+06	203908	374712242	834548	286593350	638293	65577	6.78529	466	Vimentin OS=Homo sapiens GN=VIM PE=1 SV=4
S	U	R.SVSSSSYR.R	99313	93494	40682	19215	0	0	0	0	217387	143670	66845	51125	-1	-1	5	5	10842	2	20171013_MHSB-5-8_TMT-RP-3
S	U	R.SVSSSSYR.R	2523851	2375990	56900	26875	0	0	0	0	6338943	4189390	1322415	1011431	-1	-1	5	5	11313	2	20171013_MHSB-5-8_TMT-RP-3
S	U	R.SVSSSSYR.R	1858496	1749615	58337	27553	0	0	0	0	5191037	3430742	1072925	820612	-1	-1	5	5	11458	2	20171013_MHSB-5-8_TMT-RP-3
S	U	R.SVSSSSYR.R	46515	43789	37612	17765	0	0	0	0	68600	45337	31607	24174	-1	-1	5	5	11023	2	20171013_MHSB-5-8_TMT-RP-4
S	U	R.SVSSSSYR.R	587302	552894	31920	15076	0	0	0	0	1679093	1109708	379529	290277	-1	-1	5	5	11174	2	20171013_MHSB-5-8_TMT-RP-4
S	U	R.MFGGPGTASR.P	1553708	1462683	71719	33874	0	0	0	0	3827787	2529774	829432	634379	-1	-1	1	1	20555	2	20171013_MHSB-5-8_TMT-RP-5
S	U	R.MFGGPGTASRPSSSR.S	101270	95337	8460	3995	0	0	0	0	248417	164178	65391	50013	-1	-1	2	1	16599	2	20171013_MHSB-5-8_TMT-RP-5
S	U	R.MFGGPGTASRPSSSR.S	821114	773008	112156	52973	0	0	0	0	1985444	1312174	575669	440292	-1	-1	2	1	16588	3	20171013_MHSB-5-8_TMT-RP-5
S	U	R.SYVTTSTR.T	3482779	3278739	0	0	0	0	0	0	8680663	5737027	1827530	1397761	-1	-1	1	1	13547	2	20171013_MHSB-5-8_TMT-RP-4
S	U	R.TYSLGSALRPSTSR.S	161656	152185	11857	5600	0	0	0	0	374950	247803	79501	60805	-1	-1	2	1	24159	2	20171013_MHSB-5-8_TMT-RP-5
S	U	R.TYSLGSALRPSTSR.S	560163	527345	122307	57768	0	0	0	0	1355584	895901	373431	285613	-1	-1	2	1	24118	3	20171013_MHSB-5-8_TMT-RP-5
S	U	R.SLYASSPGGVYATR.S	1086046	1022419	136228	64343	0	0	0	0	2485084	1642385	618309	472905	-1	-1	8	5	25767	2	20171013_MHSB-5-8_TMT-RP-4
S	U	R.SLYASSPGGVYATR.S	1064185	1001839	39335	18578	0	0	0	0	3253720	2150374	633836	484780	-1	-1	8	5	25929	2	20171013_MHSB-5-8_TMT-RP-4
S	U	R.SLYASSPGGVYATR.S	98130	92381	1069	504	0	0	0	0	244493	161584	74344	56860	-1	-1	8	5	26080	2	20171013_MHSB-5-8_TMT-RP-4
S	U	R.SLYASSPGGVYATR.S	28240	26585	10506	4962	0	0	0	0	51960	34340	18538	14178	-1	-1	8	5	20492	2	20171013_MHSB-5-8_TMT-RP-5
S	U	R.SLYASSPGGVYATR.S	248639	234072	24341	11496	0	0	0	0	632942	418309	151055	115532	-1	-1	8	5	24664	2	20171013_MHSB-5-8_TMT-RP-5
S	U	R.SLYASSPGGVYATR.S	141304	133025	212554	100394	0	0	0	0	253600	167603	146638	112154	-1	-1	8	3	21443	3	20171013_MHSB-5-8_TMT-RP-4
S	U	R.SLYASSPGGVYATR.S	930425	875915	240362	113528	0	0	0	0	2227083	1471873	518477	396550	-1	-1	8	3	25773	3	20171013_MHSB-5-8_TMT-RP-4
S	U	R.SLYASSPGGVYATR.S	532495	501298	76644	36200	0	0	0	0	1185076	783213	304414	232826	-1	-1	8	3	20427	3	20171013_MHSB-5-8_TMT-RP-5
S	U	R.LLQDSVDFSLADAINTEFK.N	99976	94118	0	0	0	0	0	0	255556	168896	51632	39490	-1	-1	136	12	59682	2	20171013_MHSB-5-8_TMT-RP-4
S	U	R.LLQDSVDFSLADAINTEFK.N	21185	19943	5064	2391	0	0	0	0	52334	34587	11461	8765	-1	-1	136	12	59841	2	20171013_MHSB-5-8_TMT-RP-4
S	U	R.LLQDSVDFSLADAINTEFK.N	18582	17493	1903	898	0	0	0	0	53276	35209	10197	7799	-1	-1	136	12	59974	2	20171013_MHSB-5-8_TMT-RP-4
S	U	R.LLQDSVDFSLADAINTEFK.N	21963	20676	2715	1282	0	0	0	0	60721	40130	13987	10697	-1	-1	136	12	60103	2	20171013_MHSB-5-8_TMT-RP-4
S	U	R.LLQDSVDFSLADAINTEFK.N	5698	5364	1524	719	0	0	0	0	14785	9771	4823	3688	-1	-1	136	12	60364	2	20171013_MHSB-5-8_TMT-RP-4
S	U	R.LLQDSVDFSLADAINTEFK.N	5482	5160	636	300	0	0	0	0	13994	9248	4023	3076	-1	-1	136	12	60512	2	20171013_MHSB-5-8_TMT-RP-4
S	U	R.LLQDSVDFSLADAINTEFK.N	9365	8816	8094	3822	0	0	0	0	12002	7932	4114	3146	-1	-1	136	12	60674	2	20171013_MHSB-5-8_TMT-RP-4
S	U	R.LLQDSVDFSLADAINTEFK.N	0	0	0	0	0	0	0	0	2826	1867	0	0	-1	-1	136	12	65886	2	20171013_MHSB-5-8_TMT-RP-4
S	U	R.LLQDSVDFSLADAINTEFK.N	0	0	0	0	0	0	0	0	1787	1181	0	0	-1	-1	136	12	66392	2	20171013_MHSB-5-8_TMT-RP-4
S	U	R.LLQDSVDFSLADAINTEFK.N	0	0	846	399	0	0	0	0	0	0	0	0	-1	-1	136	12	66853	2	20171013_MHSB-5-8_TMT-RP-4
S	U	R.LLQDSVDFSLADAINTEFK.N	45607	42935	0	0	0	0	0	0	142127	93931	21139	16167	-1	-1	136	12	59501	2	20171013_MHSB-5-8_TMT-RP-5
S	U	R.LLQDSVDFSLADAINTEFK.N	12660	11918	4914	2320	0	0	0	0	26589	17572	6011	4597	-1	-1	136	12	60134	2	20171013_MHSB-5-8_TMT-RP-5
S	U	R.LLQDSVDFSLADAINTEFK.N	18211	17144	6300	2975	0	0	0	0	50602	33442	12492	9554	-1	-1	136	124	55009	3	20171013_MHSB-5-8_TMT-RP-3
S	U	R.LLQDSVDFSLADAINTEFK.N	204273	192305	52078	24597	0	0	0	0	538587	355950	169922	129962	-1	-1	136	124	55464	3	20171013_MHSB-5-8_TMT-RP-4
S	U	R.LLQDSVDFSLADAINTEFK.N	51018	48029	16747	7910	0	0	0	0	96809	63980	32091	24544	-1	-1	136	124	57906	3	20171013_MHSB-5-8_TMT-RP-4
S	U	R.LLQDSVDFSLADAINTEFK.N	73093	68810	24171	11416	0	0	0	0	204518	135165	54009	41308	-1	-1	136	124	58459	3	20171013_MHSB-5-8_TMT-RP-4
S	U	R.LLQDSVDFSLADAINTEFK.N	136020	128051	19815	9359	0	0	0	0	333918	220685	79631	60904	-1	-1	136	124	58572	3	20171013_MHSB-5-8_TMT-RP-4
S	U	R.LLQDSVDFSLADAINTEFK.N	52375	49306	12249	5785	0	0	0	0	147457	97453	37348	28565	-1	-1	136	124	58712	3	20171013_MHSB-5-8_TMT-RP-4
S	U	R.LLQDSVDFSLADAINTEFK.N	35125	33067	13716	6478	0	0	0	0	90235	59636	30001	22945	-1	-1	136	124	58880	3	20171013_MHSB-5-8_TMT-RP-4
S	U	R.LLQDSVDFSLADAINTEFK.N	77033	72520	14398	6800	0	0	0	0	177003	116980	42576	32563	-1	-1	136	124	59001	3	20171013_MHSB-5-8_TMT-RP-4
S	U	R.LLQDSVDFSLADAINTEFK.N	4253355	4004171	53669	25349	0	0	0	0	10863884	7179912	2363327	1807558	-1	-1	136	124	59620	3	20171013_MHSB-5-8_TMT-RP-4
S	U	R.LLQDSVDFSLADAINTEFK.N	1276885	1202078	3119454	1473392	0	0	0	0	3144639	2078283	768349	587661	-1	-1	136	124	59755	3	20171013_MHSB-5-8_TMT-RP-4
S	U	R.LLQDSVDFSLADAINTEFK.N	1185723	1116257	247253	116783	0	0	0	0	2983523	1971802	553662	423460	-1	-1	136	124	60023	3	20171013_MHSB-5-8_TMT-RP-4
S	U	R.LLQDSVDFSLADAINTEFK.N	842924	793541	215703	101881	0	0	0	0	2292876	1515355	515142	393999	-1	-1	136	124	60154	3	20171013_MHSB-5-8_TMT-RP-4
S	U	R.LLQDSVDFSLADAINTEFK.N	580965	546929	71461	33752	0	0	0	0	1582660	1045975	350824	268322	-1	-1	136	124	60281	3	20171013_MHSB-5-8_TMT-RP-4
S	U	R.LLQDSVDFSLADAINTEFK.N	326299	307182	58293	27533	0	0	0	0	882282	583097	222431	170123	-1	-1	136	124	60509	3	20171013_MHSB-5-8_TMT-RP-4
S	U	R.LLQDSVDFSLADAINTEFK.N	221785	208791	33660	15898	0	0	0	0	560648	370530	131993	100953	-1	-1	136	124	60622	3	20171013_MHSB-5-8_TMT-RP-4
S	U	R.LLQDSVDFSLADAINTEFK.N	240917	226802	33157	15660	0	0	0	0	614686	406244	154070	117838	-1	-1	136	124	60725	3	20171013_MHSB-5-8_TMT-RP-4
S	U	R.LLQDSVDFSLADAINTEFK.N	218947	206119	34421	16257	0	0	0	0	571972	378014	143107	109453	-1	-1	136	124	60846	3	20171013_MHSB-5-8_TMT-RP-4
S	U	R.LLQDSVDFSLADAINTEFK.N	172881	162752	0	0	0	0	0	0	431642	285271	98205	75110	-1	-1	136	124	60961	3	20171013_MHSB-5-8_TMT-RP-4
S	U	R.LLQDSVDFSLADAINTEFK.N	177140	166762	24262	11459	0	0	0	0	492930	325776	109205	83523	-1	-1	136	124	61078	3	20171013_MHSB-5-8_TMT-RP-4
S	U	R.LLQDSVDFSLADAINTEFK.N	159261	149930	28387	13407	0	0	0	0	405814	268201	98931	75666	-1	-1	136	124	61187	3	20171013_MHSB-5-8_TMT-RP-4
S	U	R.LLQDSVDFSLADAINTEFK.N	117471	110588	24668	11651	0	0	0	0	292572	193360	62748	47991	-1	-1	136	124	61368	3	20171013_MHSB-5-8_TMT-RP-4
S	U	R.LLQDSVDFSLADAINTEFK.N	115818	109032	19109	9025	0	0	0	0	267876	177038	68837	52649	-1	-1	136	124	61495	3	20171013_MHSB-5-8_TMT-RP-4
S	U	R.LLQDSVDFSLADAINTEFK.N	84564	79609	18459	8718	0	0	0	0	213710	141240	54940	42020	-1	-1	136	124	61619	3	20171013_MHSB-5-8_TMT-RP-4
S	U	R.LLQDSVDFSLADAINTEFK.N	111918	105361	24138	11400	0	0	0	0	291167	192431	66189	50623	-1	-1	136	124	61739	3	20171013_MHSB-5-8_TMT-RP-4
S	U	R.LLQDSVDFSLADAINTEFK.N	94519	88981	19377	9152	0	0	0	0	229391	151603	55849	42715	-1	-1	136	124	61858	3	20171013_MHSB-5-8_TMT-RP-4
S	U	R.LLQDSVDFSLADAINTEFK.N	67491	63537	48543	22928	0	0	0	0	172435	113961	36054	27575	-1	-1	136	124	61975	3	20171013_MHSB-5-8_TMT-RP-4
S	U	R.LLQDSVDFSLADAINTEFK.N	66914	62993	12550	5927	0	0	0	0	175403	115923	41616	31829	-1	-1	136	124	62166	3	20171013_MHSB-5-8_TMT-RP-4
S	U	R.LLQDSVDFSLADAINTEFK.N	79150	74512	17698	8359	0	0	0	0	204470	135133	45493	34794	-1	-1	136	124	62263	3	20171013_MHSB-5-8_TMT-RP-4
S	U	R.LLQDSVDFSLADAINTEFK.N	55135	51904	11895	5618	0	0	0	0	137608	90944	27931	21362	-1	-1	136	124	62379	3	20171013_MHSB-5-8_TMT-RP-4
S	U	R.LLQDSVDFSLADAINTEFK.N	63135	59436	13435	6345	0	0	0	0	161302	106604	38445	29404	-1	-1	136	124	62483	3	20171013_MHSB-5-8_TMT-RP-4
S	U	R.LLQDSVDFSLADAINTEFK.N	24726	23277	14686	6936	0	0	0	0	139510	92201	30835	23583	-1	-1	136	124	62620	3	20171013_MHSB-5-8_TMT-RP-4
S	U	R.LLQDSVDFSLADAINTEFK.N	54995	51773	12167	5746	0	0	0	0	166613	110114	43719	33437	-1	-1	136	124	62724	3	20171013_MHSB-5-8_TMT-RP-4
S	U	R.LLQDSVDFSLADAINTEFK.N	50075	47141	9618	4542	0	0	0	0	139826	92410	31541	24123	-1	-1	136	124	62878	3	20171013_MHSB-5-8_TMT-RP-4
S	U	R.LLQDSVDFSLADAINTEFK.N	53349	50223	7999	3778	0	0	0	0	132532	87590	30887	23623	-1	-1	136	124	63001	3	20171013_MHSB-5-8_TMT-RP-4
S	U	R.LLQDSVDFSLADAINTEFK.N	62255	58607	11980	5658	0	0	0	0	151148	99893	34938	26721	-1	-1	136	124	63098	3	20171013_MHSB-5-8_TMT-RP-4
S	U	R.LLQDSVDFSLADAINTEFK.N	49848	46927	10401	4912	0	0	0	0	128123	84676	32968	25215	-1	-1	136	124	63217	3	20171013_MHSB-5-8_TMT-RP-4
S	U	R.LLQDSVDFSLADAINTEFK.N	53981	50818	12932	6108	0	0	0	0	133213	88040	32529	24879	-1	-1	136	124	63317	3	20171013_MHSB-5-8_TMT-RP-4
S	U	R.LLQDSVDFSLADAINTEFK.N	56520	53208	9186	4338	0	0	0	0	127287	84123	33036	25267	-1	-1	136	124	63427	3	20171013_MHSB-5-8_TMT-RP-4
S	U	R.LLQDSVDFSLADAINTEFK.N	32691	30775	7582	3581	0	0	0	0	95275	62966	18672	14281	-1	-1	136	124	63526	3	20171013_MHSB-5-8_TMT-RP-4
S	U	R.LLQDSVDFSLADAINTEFK.N	62941	59253	8781	4147	0	0	0	0	159256	105251	34989	26760	-1	-1	136	124	63628	3	20171013_MHSB-5-8_TMT-RP-4
S	U	R.LLQDSVDFSLADAINTEFK.N	47932	45123	8229	3886	0	0	0	0	125318	82822	27024	20668	-1	-1	136	124	63724	3	20171013_MHSB-5-8_TMT-RP-4
S	U	R.LLQDSVDFSLADAINTEFK.N	41138	38727	3546	1674	0	0	0	0	103608	68474	21371	16345	-1	-1	136	124	63820	3	20171013_MHSB-5-8_TMT-RP-4
S	U	R.LLQDSVDFSLADAINTEFK.N	62602	58934	11729	5539	0	0	0	0	173023	114350	37239	28481	-1	-1	136	124	63934	3	20171013_MHSB-5-8_TMT-RP-4
S	U	R.LLQDSVDFSLADAINTEFK.N	63523	59801	11715	5533	0	0	0	0	172365	113915	41479	31724	-1	-1	136	124	64037	3	20171013_MHSB-5-8_TMT-RP-4
S	U	R.LLQDSVDFSLADAINTEFK.N	155386	146282	17422	8228	0	0	0	0	394853	260957	85741	65577	-1	-1	136	124	64175	3	20171013_MHSB-5-8_TMT-RP-4
S	U	R.LLQDSVDFSLADAINTEFK.N	133864	126021	7715	3643	0	0	0	0	381406	252070	57360	43871	-1	-1	136	124	64344	3	20171013_MHSB-5-8_TMT-RP-4
S	U	R.LLQDSVDFSLADAINTEFK.N	75318	70905	16378	7735	0	0	0	0	211681	139899	51633	39490	-1	-1	136	124	64592	3	20171013_MHSB-5-8_TMT-RP-4
S	U	R.LLQDSVDFSLADAINTEFK.N	80203	75504	12959	6120	0	0	0	0	196925	130147	40211	30754	-1	-1	136	124	64731	3	20171013_MHSB-5-8_TMT-RP-4
S	U	R.LLQDSVDFSLADAINTEFK.N	72603	68349	11545	5452	0	0	0	0	166322	109921	43627	33367	-1	-1	136	124	64855	3	20171013_MHSB-5-8_TMT-RP-4
S	U	R.LLQDSVDFSLADAINTEFK.N	89243	84014	12779	6035	0	0	0	0	239677	158401	55033	42091	-1	-1	136	124	65002	3	20171013_MHSB-5-8_TMT-RP-4
S	U	R.LLQDSVDFSLADAINTEFK.N	74761	70381	7917	3739	0	0	0	0	185150	122365	40299	30822	-1	-1	136	124	65116	3	20171013_MHSB-5-8_TMT-RP-4
S	U	R.LLQDSVDFSLADAINTEFK.N	59199	55730	0	0	0	0	0	0	157618	104169	36174	27667	-1	-1	136	124	65209	3	20171013_MHSB-5-8_TMT-RP-4
S	U	R.LLQDSVDFSLADAINTEFK.N	31716	29857	2715	1282	0	0	0	0	86147	56934	17875	13671	-1	-1	136	124	65316	3	20171013_MHSB-5-8_TMT-RP-4
S	U	R.LLQDSVDFSLADAINTEFK.N	43484	40936	6887	3252	0	0	0	0	103436	68360	23181	17729	-1	-1	136	124	65393	3	20171013_MHSB-5-8_TMT-RP-4
S	U	R.LLQDSVDFSLADAINTEFK.N	56253	52957	5390	2545	0	0	0	0	138570	91580	33198	25391	-1	-1	136	124	65504	3	20171013_MHSB-5-8_TMT-RP-4
S	U	R.LLQDSVDFSLADAINTEFK.N	61037	57461	6712	3170	0	0	0	0	162973	107708	36056	27576	-1	-1	136	124	65593	3	20171013_MHSB-5-8_TMT-RP-4
S	U	R.LLQDSVDFSLADAINTEFK.N	64938	61133	6905	3261	0	0	0	0	150010	99141	36626	28012	-1	-1	136	124	65742	3	20171013_MHSB-5-8_TMT-RP-4
S	U	R.LLQDSVDFSLADAINTEFK.N	45815	43130	3642	1720	0	0	0	0	112209	74158	26139	19992	-1	-1	136	124	65869	3	20171013_MHSB-5-8_TMT-RP-4
S	U	R.LLQDSVDFSLADAINTEFK.N	42773	40267	6371	3009	0	0	0	0	105779	69909	25394	19422	-1	-1	136	124	66009	3	20171013_MHSB-5-8_TMT-RP-4
S	U	R.LLQDSVDFSLADAINTEFK.N	45459	42795	4369	2063	0	0	0	0	115401	76268	27418	20970	-1	-1	136	124	66110	3	20171013_MHSB-5-8_TMT-RP-4
S	U	R.LLQDSVDFSLADAINTEFK.N	36131	34014	4291	2026	0	0	0	0	93903	62060	20714	15842	-1	-1	136	124	66211	3	20171013_MHSB-5-8_TMT-RP-4
S	U	R.LLQDSVDFSLADAINTEFK.N	42126	39658	3868	1826	0	0	0	0	107324	70930	26084	19949	-1	-1	136	124	66337	3	20171013_MHSB-5-8_TMT-RP-4
S	U	R.LLQDSVDFSLADAINTEFK.N	40634	38253	3564	1683	0	0	0	0	111993	74015	25249	19311	-1	-1	136	124	66438	3	20171013_MHSB-5-8_TMT-RP-4
S	U	R.LLQDSVDFSLADAINTEFK.N	34152	32151	3646	1722	0	0	0	0	97615	64513	23704	18129	-1	-1	136	124	66535	3	20171013_MHSB-5-8_TMT-RP-4
S	U	R.LLQDSVDFSLADAINTEFK.N	38539	36281	3328	1571	0	0	0	0	97784	64625	22679	17345	-1	-1	136	124	66666	3	20171013_MHSB-5-8_TMT-RP-4
S	U	R.LLQDSVDFSLADAINTEFK.N	30224	28453	3527	1665	0	0	0	0	80570	53248	15737	12036	-1	-1	136	124	66763	3	20171013_MHSB-5-8_TMT-RP-4
S	U	R.LLQDSVDFSLADAINTEFK.N	27910	26274	2617	1236	0	0	0	0	71870	47498	17682	13523	-1	-1	136	124	66858	3	20171013_MHSB-5-8_TMT-RP-4
S	U	R.LLQDSVDFSLADAINTEFK.N	24019	22611	1990	939	0	0	0	0	60612	40058	14471	11067	-1	-1	136	124	66977	3	20171013_MHSB-5-8_TMT-RP-4
S	U	R.LLQDSVDFSLADAINTEFK.N	24608	23166	1527	721	0	0	0	0	50617	33452	10954	8378	-1	-1	136	124	67077	3	20171013_MHSB-5-8_TMT-RP-4
S	U	R.LLQDSVDFSLADAINTEFK.N	21371	20118	2568	1212	0	0	0	0	52755	34865	12516	9572	-1	-1	136	124	67174	3	20171013_MHSB-5-8_TMT-RP-4
S	U	R.LLQDSVDFSLADAINTEFK.N	19837	18674	2821	1332	0	0	0	0	45137	29830	8656	6620	-1	-1	136	124	67345	3	20171013_MHSB-5-8_TMT-RP-4
S	U	R.LLQDSVDFSLADAINTEFK.N	10380	9771	1105	521	0	0	0	0	25246	16685	5245	4011	-1	-1	136	124	67497	3	20171013_MHSB-5-8_TMT-RP-4
S	U	R.LLQDSVDFSLADAINTEFK.N	12253	11535	1832	865	0	0	0	0	33438	22099	5811	4444	-1	-1	136	124	67599	3	20171013_MHSB-5-8_TMT-RP-4
S	U	R.LLQDSVDFSLADAINTEFK.N	6359	5986	0	0	0	0	0	0	16736	11060	3764	2878	-1	-1	136	124	67700	3	20171013_MHSB-5-8_TMT-RP-4
S	U	R.LLQDSVDFSLADAINTEFK.N	7407	6973	0	0	0	0	0	0	17911	11837	3387	2590	-1	-1	136	124	67798	3	20171013_MHSB-5-8_TMT-RP-4
S	U	R.LLQDSVDFSLADAINTEFK.N	6062	5706	0	0	0	0	0	0	16147	10671	4096	3132	-1	-1	136	124	67887	3	20171013_MHSB-5-8_TMT-RP-4
S	U	R.LLQDSVDFSLADAINTEFK.N	6291	5922	0	0	0	0	0	0	16105	10643	2200	1682	-1	-1	136	124	68016	3	20171013_MHSB-5-8_TMT-RP-4
S	U	R.LLQDSVDFSLADAINTEFK.N	6846	6444	950	448	0	0	0	0	16245	10736	3588	2744	-1	-1	136	124	68103	3	20171013_MHSB-5-8_TMT-RP-4
S	U	R.LLQDSVDFSLADAINTEFK.N	4952	4661	598	282	0	0	0	0	12129	8016	2219	1697	-1	-1	136	124	68186	3	20171013_MHSB-5-8_TMT-RP-4
S	U	R.LLQDSVDFSLADAINTEFK.N	7527	7086	0	0	0	0	0	0	18679	12344	1874	1433	-1	-1	136	124	68308	3	20171013_MHSB-5-8_TMT-RP-4
S	U	R.LLQDSVDFSLADAINTEFK.N	4789	4508	0	0	0	0	0	0	14682	9703	2613	1998	-1	-1	136	124	68456	3	20171013_MHSB-5-8_TMT-RP-4
S	U	R.LLQDSVDFSLADAINTEFK.N	4412	4153	0	0	0	0	0	0	12623	8342	3183	2434	-1	-1	136	124	68547	3	20171013_MHSB-5-8_TMT-RP-4
S	U	R.LLQDSVDFSLADAINTEFK.N	4706	4430	0	0	0	0	0	0	14990	9906	3256	2490	-1	-1	136	124	68637	3	20171013_MHSB-5-8_TMT-RP-4
S	U	R.LLQDSVDFSLADAINTEFK.N	4210	3963	0	0	0	0	0	0	13015	8601	3644	2787	-1	-1	136	124	68730	3	20171013_MHSB-5-8_TMT-RP-4
S	U	R.LLQDSVDFSLADAINTEFK.N	4473	4210	0	0	0	0	0	0	12417	8206	4164	3184	-1	-1	136	124	68910	3	20171013_MHSB-5-8_TMT-RP-4
S	U	R.LLQDSVDFSLADAINTEFK.N	4467	4205	0	0	0	0	0	0	11088	7328	2973	2273	-1	-1	136	124	69014	3	20171013_MHSB-5-8_TMT-RP-4
S	U	R.LLQDSVDFSLADAINTEFK.N	3705	3487	0	0	0	0	0	0	6727	4445	1891	1446	-1	-1	136	124	69123	3	20171013_MHSB-5-8_TMT-RP-4
S	U	R.LLQDSVDFSLADAINTEFK.N	4645	4372	0	0	0	0	0	0	10083	6663	1704	1303	-1	-1	136	124	69209	3	20171013_MHSB-5-8_TMT-RP-4
S	U	R.LLQDSVDFSLADAINTEFK.N	5841	5498	0	0	0	0	0	0	12755	8429	2442	1867	-1	-1	136	124	69286	3	20171013_MHSB-5-8_TMT-RP-4
S	U	R.LLQDSVDFSLADAINTEFK.N	867	816	737	348	0	0	0	0	6651	4395	0	0	-1	-1	136	124	69381	3	20171013_MHSB-5-8_TMT-RP-4
S	U	R.LLQDSVDFSLADAINTEFK.N	4100	3859	0	0	0	0	0	0	12136	8020	1632	1248	-1	-1	136	124	69469	3	20171013_MHSB-5-8_TMT-RP-4
S	U	R.LLQDSVDFSLADAINTEFK.N	3423	3222	0	0	0	0	0	0	8944	5911	633	484	-1	-1	136	124	69488	3	20171013_MHSB-5-8_TMT-RP-4
S	U	R.LLQDSVDFSLADAINTEFK.N	2103	1979	0	0	0	0	0	0	6634	4384	0	0	-1	-1	136	124	69573	3	20171013_MHSB-5-8_TMT-RP-4
S	U	R.LLQDSVDFSLADAINTEFK.N	2940	2767	0	0	0	0	0	0	7982	5275	1963	1501	-1	-1	136	124	69660	3	20171013_MHSB-5-8_TMT-RP-4
S	U	R.LLQDSVDFSLADAINTEFK.N	3510	3304	0	0	0	0	0	0	9273	6128	0	0	-1	-1	136	124	69746	3	20171013_MHSB-5-8_TMT-RP-4
S	U	R.LLQDSVDFSLADAINTEFK.N	3016	2839	0	0	0	0	0	0	5633	3722	0	0	-1	-1	136	124	69829	3	20171013_MHSB-5-8_TMT-RP-4
S	U	R.LLQDSVDFSLADAINTEFK.N	54093	50923	18327	8656	0	0	0	0	131183	86698	36987	28289	-1	-1	136	124	58226	3	20171013_MHSB-5-8_TMT-RP-5
S	U	R.LLQDSVDFSLADAINTEFK.N	1445207	1360539	848336	400689	0	0	0	0	3776421	2495826	774554	592407	-1	-1	136	124	59492	3	20171013_MHSB-5-8_TMT-RP-5
S	U	R.LLQDSVDFSLADAINTEFK.N	89850	84586	38215	18049	0	0	0	0	254625	168280	57946	44319	-1	-1	136	124	60017	3	20171013_MHSB-5-8_TMT-RP-5
S	U	R.LLQDSVDFSLADAINTEFK.N	175053	164797	69464	32809	0	0	0	0	475850	314488	122734	93871	-1	-1	136	124	60319	3	20171013_MHSB-5-8_TMT-RP-5
S	U	R.LLQDSVDFSLADAINTEFK.N	108661	102295	23025	10875	0	0	0	0	276605	182807	59544	45541	-1	-1	136	124	60681	3	20171013_MHSB-5-8_TMT-RP-5
S	U	R.LLQDSVDFSLADAINTEFK.N	112540	105946	41233	19475	0	0	0	0	322642	213233	84152	64362	-1	-1	136	124	60931	3	20171013_MHSB-5-8_TMT-RP-5
S	U	R.LLQDSVDFSLADAINTEFK.N	124266	116985	34435	16264	0	0	0	0	300190	198394	80080	61248	-1	-1	136	124	61196	3	20171013_MHSB-5-8_TMT-RP-5
S	U	R.LLQDSVDFSLADAINTEFK.N	87153	82047	48080	22709	0	0	0	0	206119	136223	67543	51659	-1	-1	136	124	61528	3	20171013_MHSB-5-8_TMT-RP-5
S	U	R.LLQDSVDFSLADAINTEFK.N	86924	81831	36453	17217	0	0	0	0	202707	133968	61718	47204	-1	-1	136	124	61680	3	20171013_MHSB-5-8_TMT-RP-5
S	U	R.LLQDSVDFSLADAINTEFK.N	80186	75488	49432	23347	0	0	0	0	171030	113033	47926	36655	-1	-1	136	124	62220	3	20171013_MHSB-5-8_TMT-RP-5
S	U	R.LLQDSVDFSLADAINTEFK.N	58628	55193	20127	9506	0	0	0	0	138352	91436	44490	34027	-1	-1	136	124	62411	3	20171013_MHSB-5-8_TMT-RP-5
S	U	R.LLQDSVDFSLADAINTEFK.N	47192	44427	22607	10677	0	0	0	0	125817	83152	37131	28399	-1	-1	136	124	62653	3	20171013_MHSB-5-8_TMT-RP-5
S	U	R.LLQDSVDFSLADAINTEFK.N	35168	33107	28345	13388	0	0	0	0	87479	57814	28179	21552	-1	-1	136	124	62906	3	20171013_MHSB-5-8_TMT-RP-5
S	U	R.LLQDSVDFSLADAINTEFK.N	48471	45631	68579	32391	0	0	0	0	126898	83866	32809	25093	-1	-1	136	124	63371	3	20171013_MHSB-5-8_TMT-RP-5
S	U	R.LLQDSVDFSLADAINTEFK.N	31469	29625	70283	33196	0	0	0	0	53549	35390	23311	17829	-1	-1	136	124	63489	3	20171013_MHSB-5-8_TMT-RP-5
S	U	R.LLQDSVDFSLADAINTEFK.N	41776	39328	42789	20210	0	0	0	0	124293	82144	35889	27449	-1	-1	136	124	63514	3	20171013_MHSB-5-8_TMT-RP-5
S	U	R.LLQDSVDFSLADAINTEFK.N	54815	51603	135624	64058	0	0	0	0	139467	92173	71128	54401	-1	-1	136	124	63672	3	20171013_MHSB-5-8_TMT-RP-5
S	U	R.LLQDSVDFSLADAINTEFK.N	20050	18875	19613	9263	0	0	0	0	79499	52540	28477	21780	-1	-1	136	124	63809	3	20171013_MHSB-5-8_TMT-RP-5
S	U	R.LLQDSVDFSLADAINTEFK.N	33955	31965	13634	6439	0	0	0	0	85131	56262	24542	18770	-1	-1	136	124	63942	3	20171013_MHSB-5-8_TMT-RP-5
S	U	R.LLQDSVDFSLADAINTEFK.N	34265	32257	21243	10033	0	0	0	0	99331	65647	27374	20936	-1	-1	136	124	64159	3	20171013_MHSB-5-8_TMT-RP-5
S	U	R.LLQDSVDFSLADAINTEFK.N	35582	33497	18343	8663	0	0	0	0	85547	56537	24055	18398	-1	-1	136	124	64338	3	20171013_MHSB-5-8_TMT-RP-5
S	U	R.LLQDSVDFSLADAINTEFK.N	25710	24203	24545	11593	0	0	0	0	59209	39131	24265	18558	-1	-1	136	124	65231	3	20171013_MHSB-5-8_TMT-RP-5
S	U	R.LLQDSVDFSLADAINTEFK.N	24758	23307	23926	11300	0	0	0	0	38019	25126	57543	44010	-1	-1	136	124	65854	3	20171013_MHSB-5-8_TMT-RP-5
S	U	R.LLQDSVDFSLADAINTEFK.N	33097	31158	26928	12718	0	0	0	0	97563	64479	32755	25052	-1	-1	136	124	66284	3	20171013_MHSB-5-8_TMT-RP-5
S	U	R.LLQDSVDFSLADAINTEFK.N	8679	8170	2886	1363	0	0	0	0	20873	13794	6111	4673	-1	-1	136	124	68462	3	20171013_MHSB-5-8_TMT-RP-5
S	U	R.LLQDSVDFSLADAINTEFK.N	11595	10915	4543	2145	0	0	0	0	28065	18548	7940	6072	-1	-1	136	124	68751	3	20171013_MHSB-5-8_TMT-RP-5
S	U	R.LLQDSVDFSLADAINTEFK.N	11002	10357	3150	1487	0	0	0	0	24587	16249	4727	3615	-1	-1	136	124	68878	3	20171013_MHSB-5-8_TMT-RP-5
S	U	R.LLQDSVDFSLADAINTEFK.N	8561	8059	2557	1207	0	0	0	0	23956	15832	4801	3671	-1	-1	136	124	69003	3	20171013_MHSB-5-8_TMT-RP-5
S	U	R.LLQDSVDFSLADAINTEFKNTR.T	93580	88097	58372	27570	0	0	0	0	82461	54498	53643	41028	-1	-1	1	1	56034	3	20171013_MHSB-5-8_TMT-RP-5
S		R.TNEKVELQELNDR.F	1313994	1237013	0	0	0	0	0	0	3831503	2532230	785445	600736	-1	-1	8	8	27839	3	20171013_MHSB-5-8_TMT-RP-1
S		R.TNEKVELQELNDR.F	2102841	1979645	37515	17719	0	0	0	0	5828698	3852171	1181846	903918	-1	-1	8	8	24856	3	20171013_MHSB-5-8_TMT-RP-2
S		R.TNEKVELQELNDR.F	197510	185938	2168	1023	0	0	0	0	506489	334737	115097	88030	-1	-1	8	8	25005	3	20171013_MHSB-5-8_TMT-RP-2
S		R.TNEKVELQELNDR.F	7713689	7261780	418697	197760	0	0	0	0	23027427	15218765	4618184	3532155	-1	-1	8	8	26557	3	20171013_MHSB-5-8_TMT-RP-3
S	U	R.TNEKVELQELNDRFANYIDKVR.F	607624	572026	152038	71811	0	0	0	0	1006921	665471	644116	492643	-1	-1	1	1	43752	5	20171013_MHSB-5-8_TMT-RP-5
S		K.VELQELNDR.F	3148876	2964398	129378	61108	0	0	0	0	8308044	5490764	1568316	1199505	-1	-1	18	18	28918	2	20171013_MHSB-5-8_TMT-RP-1
S		K.VELQELNDR.F	1863946	1754746	37054	17501	0	0	0	0	5092117	3365366	1124758	860255	-1	-1	18	18	28943	2	20171013_MHSB-5-8_TMT-RP-1
S		K.VELQELNDR.F	689295	648912	17752	8384	0	0	0	0	2054613	1357888	356690	272809	-1	-1	18	18	29078	2	20171013_MHSB-5-8_TMT-RP-1
S		K.VELQELNDR.F	66671	62765	5153	2433	0	0	0	0	170431	112637	43493	33265	-1	-1	18	18	29188	2	20171013_MHSB-5-8_TMT-RP-1
S		K.VELQELNDR.F	1430869	1347041	0	0	0	0	0	0	3777254	2496377	707824	541369	-1	-1	18	18	26088	2	20171013_MHSB-5-8_TMT-RP-2
S		K.VELQELNDR.F	1755288	1652454	49824	23533	0	0	0	0	4454287	2943826	872401	667244	-1	-1	18	18	26110	2	20171013_MHSB-5-8_TMT-RP-2
S		K.VELQELNDR.F	299899	282329	46908	22155	0	0	0	0	757350	500530	236855	181155	-1	-1	18	18	26247	2	20171013_MHSB-5-8_TMT-RP-2
S		K.VELQELNDR.F	22215	20913	15177	7168	0	0	0	0	44981	29727	18822	14395	-1	-1	18	18	26382	2	20171013_MHSB-5-8_TMT-RP-2
S		K.VELQELNDR.F	75355	70940	24803	11715	0	0	0	0	199042	131546	67253	51437	-1	-1	18	18	28633	2	20171013_MHSB-5-8_TMT-RP-3
S	U	R.FANYIDK.V	1413960	1331122	216686	102345	0	0	0	0	3699344	2444886	787389	602223	-1	-1	3	3	33396	2	20171013_MHSB-5-8_TMT-RP-4
S	U	R.FANYIDK.V	10081261	9490648	272510	128712	0	0	0	0	27342873	18070832	5677303	4342208	-1	-1	3	3	31804	2	20171013_MHSB-5-8_TMT-RP-5
S	U	R.FANYIDK.V	1232650	1160434	305222	144163	0	0	0	0	4057926	2681872	820577	627607	-1	-1	3	3	31966	2	20171013_MHSB-5-8_TMT-RP-5
S	U	K.ILLAELEQLK.G	44059	41477	1524	719	0	0	0	0	117098	77389	25611	19588	-1	-1	20	11	54255	2	20171013_MHSB-5-8_TMT-RP-3
S	U	K.ILLAELEQLK.G	101025	95106	17375	8206	0	0	0	0	268226	177269	53713	41081	-1	-1	20	11	58451	2	20171013_MHSB-5-8_TMT-RP-4
S	U	K.ILLAELEQLK.G	10012137	9425573	510452	241098	0	0	0	0	25481352	16840558	5496470	4203900	-1	-1	20	11	56394	2	20171013_MHSB-5-8_TMT-RP-5
S	U	K.ILLAELEQLK.G	11810205	11118301	297150	140351	0	0	0	0	30503643	20159777	6011432	4597762	-1	-1	20	11	56560	2	20171013_MHSB-5-8_TMT-RP-5
S	U	K.ILLAELEQLK.G	9305153	8760008	349978	165302	0	0	0	0	23513143	15539774	4321998	3305621	-1	-1	20	11	56725	2	20171013_MHSB-5-8_TMT-RP-5
S	U	K.ILLAELEQLK.G	7002381	6592145	223895	105750	0	0	0	0	18071121	11943156	3965826	3033208	-1	-1	20	11	56880	2	20171013_MHSB-5-8_TMT-RP-5
S	U	K.ILLAELEQLK.G	4635381	4363816	192732	91031	0	0	0	0	12720536	8406968	2265581	1732798	-1	-1	20	11	57049	2	20171013_MHSB-5-8_TMT-RP-5
S	U	K.ILLAELEQLK.G	2949423	2776630	16369	7731	0	0	0	0	7840517	5181776	1584149	1211614	-1	-1	20	11	57185	2	20171013_MHSB-5-8_TMT-RP-5
S	U	K.ILLAELEQLK.G	877112	825726	57096	26967	0	0	0	0	2591513	1712724	427776	327178	-1	-1	20	11	57351	2	20171013_MHSB-5-8_TMT-RP-5
S	U	K.ILLAELEQLK.G	631466	594471	28812	13608	0	0	0	0	1524987	1007859	294648	225357	-1	-1	20	11	57488	2	20171013_MHSB-5-8_TMT-RP-5
S	U	K.ILLAELEQLK.G	30639	28844	44370	20957	0	0	0	0	59545	39353	36472	27895	-1	-1	20	11	58119	2	20171013_MHSB-5-8_TMT-RP-5
S	U	K.ILLAELEQLK.G	137419	129368	0	0	0	0	0	0	363623	240317	77220	59060	-1	-1	20	9	58476	3	20171013_MHSB-5-8_TMT-RP-4
S	U	K.ILLAELEQLK.G	4262237	4012532	266522	125884	0	0	0	0	11105407	7339534	2555681	1954677	-1	-1	20	9	56361	3	20171013_MHSB-5-8_TMT-RP-5
S	U	K.ILLAELEQLK.G	11272948	10612520	0	0	0	0	0	0	30114120	19902342	5977173	4571559	-1	-1	20	9	56526	3	20171013_MHSB-5-8_TMT-RP-5
S	U	K.ILLAELEQLK.G	9503075	8946335	0	0	0	0	0	0	26302093	17382983	5478813	4190395	-1	-1	20	9	56689	3	20171013_MHSB-5-8_TMT-RP-5
S	U	K.ILLAELEQLK.G	4696447	4421304	0	0	0	0	0	0	13750614	9087744	2613009	1998524	-1	-1	20	9	57016	3	20171013_MHSB-5-8_TMT-RP-5
S	U	K.ILLAELEQLK.G	3372342	3174772	0	0	0	0	0	0	9230893	6100672	1709802	1307718	-1	-1	20	9	57151	3	20171013_MHSB-5-8_TMT-RP-5
S	U	K.ILLAELEQLK.G	1657688	1560572	0	0	0	0	0	0	4756276	3143410	819757	626980	-1	-1	20	9	57314	3	20171013_MHSB-5-8_TMT-RP-5
S	U	K.ILLAELEQLK.G	795450	748848	25443	12017	0	0	0	0	2115315	1398006	456808	349383	-1	-1	20	9	57456	3	20171013_MHSB-5-8_TMT-RP-5
S	U	K.ILLAELEQLK.G	246161	231739	15528	7334	0	0	0	0	724201	478622	137509	105171	-1	-1	20	9	57630	3	20171013_MHSB-5-8_TMT-RP-5
S	U	K.ILLAELEQLKGQGK.S	1893923	1782967	203445	96091	0	0	0	0	3719790	2458399	1641276	1255307	-1	-1	1	1	52126	4	20171013_MHSB-5-8_TMT-RP-5
S	U	R.LGDLYEEEMR.E	13194	12421	12017	5675	0	0	0	0	28163	18612	11976	9159	-1	-1	11	11	31729	2	20171013_MHSB-5-8_TMT-RP-1
S	U	R.LGDLYEEEMR.E	229852	216386	7549	3565	0	0	0	0	629028	415722	139439	106648	-1	-1	11	11	33479	2	20171013_MHSB-5-8_TMT-RP-1
S	U	R.LGDLYEEEMR.E	79428	74774	1669	788	0	0	0	0	216612	143158	49161	37600	-1	-1	11	11	33680	2	20171013_MHSB-5-8_TMT-RP-1
S	U	R.LGDLYEEEMR.E	37889	35669	23230	10972	0	0	0	0	91336	60363	23452	17936	-1	-1	11	11	33803	2	20171013_MHSB-5-8_TMT-RP-1
S	U	R.LGDLYEEEMR.E	15712	14791	21891	10339	0	0	0	0	25275	16704	8608	6583	-1	-1	11	11	33951	2	20171013_MHSB-5-8_TMT-RP-1
S	U	R.LGDLYEEEMR.E	3451	3248	10646	5028	0	0	0	0	11893	7860	8892	6800	-1	-1	11	11	34226	2	20171013_MHSB-5-8_TMT-RP-1
S	U	R.LGDLYEEEMR.E	1877363	1767377	124787	58939	0	0	0	0	5754151	3802903	1059756	810539	-1	-1	11	11	31041	2	20171013_MHSB-5-8_TMT-RP-2
S	U	R.LGDLYEEEMR.E	919347	865486	18878	8916	0	0	0	0	2320434	1533568	514989	393882	-1	-1	11	11	31158	2	20171013_MHSB-5-8_TMT-RP-2
S	U	R.LGDLYEEEMR.E	48749	45893	3438	1623	0	0	0	0	132597	87633	30004	22948	-1	-1	11	11	31271	2	20171013_MHSB-5-8_TMT-RP-2
S	U	R.LGDLYEEEMR.E	25534	24038	29204	13793	0	0	0	0	55047	36380	23159	17712	-1	-1	11	11	31385	2	20171013_MHSB-5-8_TMT-RP-2
S	U	R.LGDLYEEEMR.E	370498	348792	9361	4421	0	0	0	0	900834	595358	222927	170502	-1	-1	11	11	35450	2	20171013_MHSB-5-8_TMT-RP-3
S	U	R.LGDLYEEEMRELR.R	115662	108885	16655	7866	0	0	0	0	181054	119658	115327	88206	-1	-1	2	2	35377	3	20171013_MHSB-5-8_TMT-RP-2
S	U	R.LGDLYEEEMRELR.R	245005	230651	117431	55465	0	0	0	0	387411	256038	234292	179195	-1	-1	2	2	41777	3	20171013_MHSB-5-8_TMT-RP-3
S	U	R.LGDLYEEEMRELRR.Q	131754	124035	40449	19105	0	0	0	0	220612	145801	180012	137679	-1	-1	1	1	39356	4	20171013_MHSB-5-8_TMT-RP-3
S	U	R.RQVDQLTNDK.A	432302	406975	30261	14292	0	0	0	0	1160251	766806	246248	188339	-1	-1	3	2	19960	2	20171013_MHSB-5-8_TMT-RP-3
S	U	R.RQVDQLTNDK.A	459195	432292	86749	40973	0	0	0	0	1172131	774658	251108	192056	-1	-1	3	2	19575	2	20171013_MHSB-5-8_TMT-RP-4
S	U	R.RQVDQLTNDK.A	2111549	1987843	9800269	4628901	0	0	0	0	5757343	3805012	1941592	1485000	-1	-1	3	1	19563	3	20171013_MHSB-5-8_TMT-RP-4
S	U	R.QVDQLTNDK.A	487724	459150	30575	14441	0	0	0	0	1281437	846898	277723	212412	-1	-1	5	5	21813	2	20171013_MHSB-5-8_TMT-RP-2
S	U	R.QVDQLTNDK.A	211092	198725	31802	15020	0	0	0	0	566972	374710	133823	102352	-1	-1	5	5	21823	2	20171013_MHSB-5-8_TMT-RP-2
S	U	R.QVDQLTNDK.A	2675350	2518614	98372	46463	0	0	0	0	6405370	4233292	1278994	978221	-1	-1	5	5	22990	2	20171013_MHSB-5-8_TMT-RP-3
S	U	R.QVDQLTNDK.A	3729350	3510865	244692	115573	0	0	0	0	10674358	7054655	2001393	1530738	-1	-1	5	5	23140	2	20171013_MHSB-5-8_TMT-RP-3
S	U	R.QVDQLTNDK.A	107090	100816	65815	31085	0	0	0	0	258967	171150	70385	53833	-1	-1	5	5	22660	2	20171013_MHSB-5-8_TMT-RP-4
S	U	R.QVDQLTNDKAR.V	223486	210393	124376	58745	0	0	0	0	397061	262416	361098	276180	-1	-1	1	1	19714	3	20171013_MHSB-5-8_TMT-RP-4
S	U	R.VEVERDNLAEDIMR.L	37416	35223	3965	1872	0	0	0	0	96422	63725	21646	16555	-1	-1	14	4	33170	2	20171013_MHSB-5-8_TMT-RP-1
S	U	R.VEVERDNLAEDIMR.L	30340	28562	5944	2807	0	0	0	0	81280	53717	22138	16931	-1	-1	14	4	33278	2	20171013_MHSB-5-8_TMT-RP-1
S	U	R.VEVERDNLAEDIMR.L	34239	32233	2326	1098	0	0	0	0	80048	52903	19878	15203	-1	-1	14	4	30592	2	20171013_MHSB-5-8_TMT-RP-2
S	U	R.VEVERDNLAEDIMR.L	28817	27128	4714	2226	0	0	0	0	66831	44168	18759	14347	-1	-1	14	4	30711	2	20171013_MHSB-5-8_TMT-RP-2
S	U	R.VEVERDNLAEDIMR.L	1749503	1647008	0	0	0	0	0	0	4196821	2773667	989265	756625	-1	-1	14	10	33161	3	20171013_MHSB-5-8_TMT-RP-1
S	U	R.VEVERDNLAEDIMR.L	1041048	980057	0	0	0	0	0	0	3081732	2036708	706787	540576	-1	-1	14	10	33270	3	20171013_MHSB-5-8_TMT-RP-1
S	U	R.VEVERDNLAEDIMR.L	124572	117273	0	0	0	0	0	0	336186	222184	83492	63857	-1	-1	14	10	33371	3	20171013_MHSB-5-8_TMT-RP-1
S	U	R.VEVERDNLAEDIMR.L	35969	33861	3919	1851	0	0	0	0	99953	66058	22875	17495	-1	-1	14	10	33489	3	20171013_MHSB-5-8_TMT-RP-1
S	U	R.VEVERDNLAEDIMR.L	83932	79014	6677	3153	0	0	0	0	198585	131244	63703	48722	-1	-1	14	10	33690	3	20171013_MHSB-5-8_TMT-RP-1
S	U	R.VEVERDNLAEDIMR.L	2365471	2226889	46282	21860	0	0	0	0	5566453	3678854	1207150	923272	-1	-1	14	10	30565	3	20171013_MHSB-5-8_TMT-RP-2
S	U	R.VEVERDNLAEDIMR.L	292197	275078	0	0	0	0	0	0	818150	540713	192160	146970	-1	-1	14	10	30788	3	20171013_MHSB-5-8_TMT-RP-2
S	U	R.VEVERDNLAEDIMR.L	30930	29117	8303	3921	0	0	0	0	81728	54013	21584	16508	-1	-1	14	10	30904	3	20171013_MHSB-5-8_TMT-RP-2
S	U	R.VEVERDNLAEDIMR.L	124827	117513	17125	8088	0	0	0	0	321664	212586	108143	82711	-1	-1	14	10	31256	3	20171013_MHSB-5-8_TMT-RP-2
S	U	R.VEVERDNLAEDIMR.L	930134	875641	48502	22908	0	0	0	0	2366863	1564253	556095	425321	-1	-1	14	10	34874	3	20171013_MHSB-5-8_TMT-RP-3
S	U	R.DNLAEDIMR.L	800131	753255	0	0	0	0	0	0	2304677	1523154	459442	351397	-1	-1	8	8	32284	2	20171013_MHSB-5-8_TMT-RP-1
S	U	R.DNLAEDIMR.L	1124574	1058690	0	0	0	0	0	0	3108383	2054322	633936	484857	-1	-1	8	8	32379	2	20171013_MHSB-5-8_TMT-RP-1
S	U	R.DNLAEDIMR.L	1096941	1032676	0	0	0	0	0	0	3316508	2191871	638297	488192	-1	-1	8	8	32385	2	20171013_MHSB-5-8_TMT-RP-1
S	U	R.DNLAEDIMR.L	67408	63458	3912	1847	0	0	0	0	190366	125812	37735	28861	-1	-1	8	8	32486	2	20171013_MHSB-5-8_TMT-RP-1
S	U	R.DNLAEDIMR.L	21958	20671	2563	1210	0	0	0	0	53814	35565	10897	8334	-1	-1	8	8	32572	2	20171013_MHSB-5-8_TMT-RP-1
S	U	R.DNLAEDIMR.L	2474900	2329907	60492	28571	0	0	0	0	6958283	4598710	1294554	990122	-1	-1	8	8	29804	2	20171013_MHSB-5-8_TMT-RP-2
S	U	R.DNLAEDIMR.L	36639	34492	2257	1066	0	0	0	0	98859	65335	21674	16577	-1	-1	8	8	29929	2	20171013_MHSB-5-8_TMT-RP-2
S	U	R.DNLAEDIMR.L	222345	209318	19841	9371	0	0	0	0	526122	347712	111767	85483	-1	-1	8	8	33599	2	20171013_MHSB-5-8_TMT-RP-3
S	U	R.EKLQEEMLQR.E	136777	128763	19183	9060	0	0	0	0	363473	240218	94838	72535	-1	-1	4	1	26463	2	20171013_MHSB-5-8_TMT-RP-3
S	U	R.EKLQEEMLQR.E	3163091	2977780	0	0	0	0	0	0	8746760	5780710	1695497	1296777	-1	-1	4	3	26406	3	20171013_MHSB-5-8_TMT-RP-3
S	U	R.EKLQEEMLQR.E	210330	198007	252550	119285	0	0	0	0	232824	153872	59664	45633	-1	-1	4	3	26556	3	20171013_MHSB-5-8_TMT-RP-3
S	U	R.EKLQEEMLQR.E	1435438	1351342	151121	71378	0	0	0	0	3691738	2439859	816353	624376	-1	-1	4	3	25707	3	20171013_MHSB-5-8_TMT-RP-4
S	U	R.EKLQEEMLQREEAENTLQSFR.Q	88007	82851	0	0	0	0	0	0	275537	182101	49369	37759	-1	-1	5	2	35722	3	20171013_MHSB-5-8_TMT-RP-3
S	U	R.EKLQEEMLQREEAENTLQSFR.Q	67735	63766	13522	6386	0	0	0	0	166160	109814	35783	27368	-1	-1	5	2	35636	3	20171013_MHSB-5-8_TMT-RP-4
S	U	R.EKLQEEMLQREEAENTLQSFR.Q	1639386	1543342	25910	12237	0	0	0	0	4376767	2892593	914918	699762	-1	-1	5	3	35753	4	20171013_MHSB-5-8_TMT-RP-3
S	U	R.EKLQEEMLQREEAENTLQSFR.Q	63282	59574	89789	42409	0	0	0	0	108599	71772	48956	37443	-1	-1	5	3	35962	4	20171013_MHSB-5-8_TMT-RP-3
S	U	R.EKLQEEMLQREEAENTLQSFR.Q	303275	285507	91471	43203	0	0	0	0	750153	495774	173875	132985	-1	-1	5	3	35578	4	20171013_MHSB-5-8_TMT-RP-4
S	U	K.LQEEMLQR.E	6340638	5969170	307379	145182	0	0	0	0	16620626	10984527	3305951	2528511	-1	-1	2	2	26936	2	20171013_MHSB-5-8_TMT-RP-3
S	U	K.LQEEMLQR.E	344418	324240	45832	21647	0	0	0	0	891512	589197	184933	141443	-1	-1	2	2	27086	2	20171013_MHSB-5-8_TMT-RP-3
S	U	K.LQEEMLQREEAENTLQSFR.Q	837	787	0	0	0	0	0	0	4436	2931	959	733	-1	-1	9	1	37760	2	20171013_MHSB-5-8_TMT-RP-3
S	U	K.LQEEMLQREEAENTLQSFR.Q	24136	22721	1466	692	0	0	0	0	63399	41900	13713	10488	-1	-1	9	7	32640	3	20171013_MHSB-5-8_TMT-RP-2
S	U	K.LQEEMLQREEAENTLQSFR.Q	19228	18101	25236	11919	0	0	0	0	51013	33714	22044	16860	-1	-1	9	7	36008	3	20171013_MHSB-5-8_TMT-RP-3
S	U	K.LQEEMLQREEAENTLQSFR.Q	42954	40437	45321	21406	0	0	0	0	74590	49296	34076	26062	-1	-1	9	7	36533	3	20171013_MHSB-5-8_TMT-RP-3
S	U	K.LQEEMLQREEAENTLQSFR.Q	1481249	1394469	0	0	0	0	0	0	3697642	2443761	758656	580247	-1	-1	9	7	37712	3	20171013_MHSB-5-8_TMT-RP-3
S	U	K.LQEEMLQREEAENTLQSFR.Q	1146633	1079457	48192	22762	0	0	0	0	3256496	2152209	608785	465620	-1	-1	9	7	37871	3	20171013_MHSB-5-8_TMT-RP-3
S	U	K.LQEEMLQREEAENTLQSFR.Q	70726	66582	24233	11445	0	0	0	0	168859	111598	29618	22652	-1	-1	9	7	38071	3	20171013_MHSB-5-8_TMT-RP-3
S	U	K.LQEEMLQREEAENTLQSFR.Q	82023	77217	60841	28736	0	0	0	0	177665	117418	76561	58556	-1	-1	9	7	38441	3	20171013_MHSB-5-8_TMT-RP-3
S	U	K.LQEEMLQREEAENTLQSFR.Q	106669	100419	59830	28259	0	0	0	0	264221	174622	69327	53023	-1	-1	9	1	37791	4	20171013_MHSB-5-8_TMT-RP-3
S	U	K.LQEEMLQREEAENTLQSFRQDVDNASLAR.L	401407	377890	82689	39055	0	0	0	0	584244	386125	443913	339520	-1	-1	2	2	44302	4	20171013_MHSB-5-8_TMT-RP-3
S	U	K.LQEEMLQREEAENTLQSFRQDVDNASLAR.L	126622	119203	876153	413828	0	0	0	0	183879	121525	196310	150145	-1	-1	2	2	44813	4	20171013_MHSB-5-8_TMT-RP-4
S	U	R.EEAENTLQSFR.Q	553547	521117	0	0	0	0	0	0	1499573	991063	302518	231376	-1	-1	14	10	28403	2	20171013_MHSB-5-8_TMT-RP-1
S	U	R.EEAENTLQSFR.Q	157413	148190	11706	5529	0	0	0	0	389707	257556	73436	56166	-1	-1	14	10	28524	2	20171013_MHSB-5-8_TMT-RP-1
S	U	R.EEAENTLQSFR.Q	19978	18807	29250	13815	0	0	0	0	31005	20491	31948	24434	-1	-1	14	10	24785	2	20171013_MHSB-5-8_TMT-RP-2
S	U	R.EEAENTLQSFR.Q	1308279	1231633	0	0	0	0	0	0	3064798	2025516	503774	385304	-1	-1	14	10	25421	2	20171013_MHSB-5-8_TMT-RP-2
S	U	R.EEAENTLQSFR.Q	1010269	951082	0	0	0	0	0	0	2320706	1533748	474762	363115	-1	-1	14	10	25563	2	20171013_MHSB-5-8_TMT-RP-2
S	U	R.EEAENTLQSFR.Q	98211	92457	0	0	0	0	0	0	198167	130968	39077	29887	-1	-1	14	10	25692	2	20171013_MHSB-5-8_TMT-RP-2
S	U	R.EEAENTLQSFR.Q	8039	7568	5841	2758	0	0	0	0	17909	11836	5683	4346	-1	-1	14	10	25822	2	20171013_MHSB-5-8_TMT-RP-2
S	U	R.EEAENTLQSFR.Q	219094	206258	0	0	0	0	0	0	517916	342289	124106	94920	-1	-1	14	10	27785	2	20171013_MHSB-5-8_TMT-RP-3
S	U	R.EEAENTLQSFR.Q	30160	28393	15099	7131	0	0	0	0	78273	51730	23615	18061	-1	-1	14	10	27969	2	20171013_MHSB-5-8_TMT-RP-3
S	U	R.EEAENTLQSFR.Q	34179	32176	63910	30186	0	0	0	0	86278	57020	39458	30178	-1	-1	14	10	27419	2	20171013_MHSB-5-8_TMT-RP-4
S	U	R.EEAENTLQSFR.Q	164095	154481	6980	3296	0	0	0	0	436491	288475	92599	70823	-1	-1	14	4	28417	3	20171013_MHSB-5-8_TMT-RP-1
S	U	R.EEAENTLQSFR.Q	49416	46520	46762	22086	0	0	0	0	124151	82051	36687	28059	-1	-1	14	4	28537	3	20171013_MHSB-5-8_TMT-RP-1
S	U	R.EEAENTLQSFR.Q	378363	356196	14804	6992	0	0	0	0	947085	625925	203388	155558	-1	-1	14	4	25488	3	20171013_MHSB-5-8_TMT-RP-2
S	U	R.EEAENTLQSFR.Q	152021	143114	9457	4466	0	0	0	0	393809	260267	94692	72423	-1	-1	14	4	25619	3	20171013_MHSB-5-8_TMT-RP-2
S	U	R.QDVDNASLAR.L	187294	176321	74633	35250	0	0	0	0	373354	246748	363273	277844	-1	-1	6	6	17417	2	20171013_MHSB-5-8_TMT-RP-1
S	U	R.QDVDNASLAR.L	4102925	3862554	259376	122509	0	0	0	0	12151752	8031060	2544640	1946233	-1	-1	6	6	17943	2	20171013_MHSB-5-8_TMT-RP-1
S	U	R.QDVDNASLAR.L	2329916	2193417	224863	106208	0	0	0	0	6707725	4433117	1395553	1067369	-1	-1	6	6	18085	2	20171013_MHSB-5-8_TMT-RP-1
S	U	R.QDVDNASLAR.L	190530	179367	38914	18380	0	0	0	0	572435	378320	131990	100950	-1	-1	6	6	18260	2	20171013_MHSB-5-8_TMT-RP-1
S	U	R.QDVDNASLAR.L	55109	51880	36440	17211	0	0	0	0	117328	77541	35473	27131	-1	-1	6	6	18926	2	20171013_MHSB-5-8_TMT-RP-1
S	U	R.QDVDNASLAR.L	191851	180611	13597	6422	0	0	0	0	532583	351982	115930	88667	-1	-1	6	6	16136	2	20171013_MHSB-5-8_TMT-RP-2
S	U	R.KVESLQEEIAFLK.K	506821	477128	0	0	0	0	0	0	1207580	798086	209519	160247	-1	-1	14	6	45556	2	20171013_MHSB-5-8_TMT-RP-4
S	U	R.KVESLQEEIAFLK.K	474084	446309	0	0	0	0	0	0	1447010	956325	313145	239504	-1	-1	14	6	45726	2	20171013_MHSB-5-8_TMT-RP-4
S	U	R.KVESLQEEIAFLK.K	468463	441017	10654	5032	0	0	0	0	1380869	912612	283422	216771	-1	-1	14	6	45901	2	20171013_MHSB-5-8_TMT-RP-4
S	U	R.KVESLQEEIAFLK.K	24014	22607	12359	5837	0	0	0	0	58939	38952	20803	15910	-1	-1	14	6	46150	2	20171013_MHSB-5-8_TMT-RP-4
S	U	R.KVESLQEEIAFLK.K	417811	393333	13175	6222	0	0	0	0	1263461	835018	249630	190926	-1	-1	14	6	44344	2	20171013_MHSB-5-8_TMT-RP-5
S	U	R.KVESLQEEIAFLK.K	68296	64294	0	0	0	0	0	0	198083	130912	38137	29168	-1	-1	14	6	44496	2	20171013_MHSB-5-8_TMT-RP-5
S	U	R.KVESLQEEIAFLK.K	85005	80024	18633	8800	0	0	0	0	215521	142437	51950	39733	-1	-1	14	8	45593	3	20171013_MHSB-5-8_TMT-RP-3
S	U	R.KVESLQEEIAFLK.K	65322652	61495711	0	0	0	0	0	0	168294398	111225323	32710130	25017898	-1	-1	14	8	45553	3	20171013_MHSB-5-8_TMT-RP-4
S	U	R.KVESLQEEIAFLK.K	31130436	29306653	0	0	0	0	0	0	84858576	56082808	16663473	12744830	-1	-1	14	8	45864	3	20171013_MHSB-5-8_TMT-RP-4
S	U	R.KVESLQEEIAFLK.K	39497320	37183361	0	0	0	0	0	0	108956345	72008960	20545674	15714079	-1	-1	14	8	46026	3	20171013_MHSB-5-8_TMT-RP-4
S	U	R.KVESLQEEIAFLK.K	2373612	2234553	0	0	0	0	0	0	6348477	4195691	1421226	1087005	-1	-1	14	8	46217	3	20171013_MHSB-5-8_TMT-RP-4
S	U	R.KVESLQEEIAFLK.K	972155	915201	0	0	0	0	0	0	2525082	1668820	523731	400568	-1	-1	14	8	46402	3	20171013_MHSB-5-8_TMT-RP-4
S	U	R.KVESLQEEIAFLK.K	237678	223753	356998	168618	0	0	0	0	706169	466705	436830	334103	-1	-1	14	8	46814	3	20171013_MHSB-5-8_TMT-RP-4
S	U	R.KVESLQEEIAFLK.K	28137570	26489124	0	0	0	0	0	0	75797345	50094265	15310255	11709840	-1	-1	14	8	44342	3	20171013_MHSB-5-8_TMT-RP-5
S	U	R.KVESLQEEIAFLKK.L	137968	129885	79353	37480	0	0	0	0	294045	194333	114539	87603	-1	-1	2	1	42363	3	20171013_MHSB-5-8_TMT-RP-5
S	U	R.KVESLQEEIAFLKK.L	1098728	1034358	124223	58673	0	0	0	0	2658813	1757202	990625	757666	-1	-1	2	1	42386	4	20171013_MHSB-5-8_TMT-RP-5
S	U	K.VESLQEEIAFLK.K	216109	203448	40527	19141	0	0	0	0	563859	372652	127808	97752	-1	-1	2	1	51560	2	20171013_MHSB-5-8_TMT-RP-4
S	U	K.VESLQEEIAFLK.K	390940	368036	54867	25914	0	0	0	0	1076297	711321	250007	191214	-1	-1	2	1	51509	3	20171013_MHSB-5-8_TMT-RP-4
S	U	K.KLHEEEIQELQAQIQEQHVQIDVDVSKPDLTAALR.D	106617	100370	48421	22870	0	0	0	0	213219	140915	46554	35606	-1	-1	7	1	44555	4	20171013_MHSB-5-8_TMT-RP-5
S	U	K.KLHEEEIQELQAQIQEQHVQIDVDVSKPDLTAALR.D	89816	84554	14496	6846	0	0	0	0	237746	157125	50781	38839	-1	-1	7	3	45062	5	20171013_MHSB-5-8_TMT-RP-3
S	U	K.KLHEEEIQELQAQIQEQHVQIDVDVSKPDLTAALR.D	1236796	1164338	84701	40006	0	0	0	0	3240720	2141783	683433	522714	-1	-1	7	3	46029	5	20171013_MHSB-5-8_TMT-RP-4
S	U	K.KLHEEEIQELQAQIQEQHVQIDVDVSKPDLTAALR.D	279137	262783	88365	41736	0	0	0	0	729121	481874	190699	145853	-1	-1	7	3	46218	5	20171013_MHSB-5-8_TMT-RP-4
S	U	K.KLHEEEIQELQAQIQEQHVQIDVDVSKPDLTAALR.D	94761	89209	13690	6466	0	0	0	0	249894	165154	50215	38406	-1	-1	7	3	45126	6	20171013_MHSB-5-8_TMT-RP-3
S	U	K.KLHEEEIQELQAQIQEQHVQIDVDVSKPDLTAALR.D	3398168	3199085	201290	95074	0	0	0	0	8880902	5869364	1588457	1214909	-1	-1	7	3	46028	6	20171013_MHSB-5-8_TMT-RP-4
S	U	K.KLHEEEIQELQAQIQEQHVQIDVDVSKPDLTAALR.D	565265	532148	80742	38136	0	0	0	0	1464479	967870	363369	277917	-1	-1	7	3	46406	6	20171013_MHSB-5-8_TMT-RP-4
S	U	K.LHEEEIQELQAQIQEQHVQIDVDVSKPDLTAALR.D	10533	9915	13304	6283	0	0	0	0	25687	16976	16380	12528	-1	-1	4	1	48592	4	20171013_MHSB-5-8_TMT-RP-4
S	U	K.LHEEEIQELQAQIQEQHVQIDVDVSKPDLTAALR.D	140374	132150	15778	7452	0	0	0	0	340079	224757	73923	56539	-1	-1	4	2	46828	5	20171013_MHSB-5-8_TMT-RP-3
S	U	K.LHEEEIQELQAQIQEQHVQIDVDVSKPDLTAALR.D	70059	65954	46948	22174	0	0	0	0	145190	95955	38329	29315	-1	-1	4	2	49550	5	20171013_MHSB-5-8_TMT-RP-4
S	U	K.LHEEEIQELQAQIQEQHVQIDVDVSKPDLTAALR.D	83728	78822	28560	13489	0	0	0	0	216379	143004	55648	42561	-1	-1	4	1	48380	6	20171013_MHSB-5-8_TMT-RP-4
S	U	R.QQYESVAAK.N	3492488	3287879	39002	18421	0	0	0	0	9012443	5956299	1951793	1492802	-1	-1	3	3	20212	2	20171013_MHSB-5-8_TMT-RP-3
S	U	R.QQYESVAAK.N	1232968	1160734	63823	30145	0	0	0	0	3935173	2600745	1040617	795901	-1	-1	3	3	20398	2	20171013_MHSB-5-8_TMT-RP-3
S	U	R.QQYESVAAK.N	255934	240940	11367	5368	0	0	0	0	744503	492040	167753	128303	-1	-1	3	3	19954	2	20171013_MHSB-5-8_TMT-RP-4
S		K.NLQEAEEWYK.S	4731903	4454683	194046	91652	0	0	0	0	11411396	7541761	2237522	1711338	-1	-1	10	8	35854	2	20171013_MHSB-5-8_TMT-RP-3
S		K.NLQEAEEWYK.S	63793	60055	0	0	0	0	0	0	140400	92789	45813	35039	-1	-1	10	8	36025	2	20171013_MHSB-5-8_TMT-RP-3
S		K.NLQEAEEWYK.S	1116472	1051063	52684	24883	0	0	0	0	3069218	2028438	621581	475407	-1	-1	10	8	35579	2	20171013_MHSB-5-8_TMT-RP-4
S		K.NLQEAEEWYK.S	929409	874959	23637	11164	0	0	0	0	2722443	1799255	510647	390561	-1	-1	10	8	35768	2	20171013_MHSB-5-8_TMT-RP-4
S		K.NLQEAEEWYK.S	756793	712456	0	0	0	0	0	0	2399316	1585701	517094	395492	-1	-1	10	2	35990	3	20171013_MHSB-5-8_TMT-RP-3
S		N.LQEAEEWYK.S	114734	108012	19801	9352	0	0	0	0	283003	187035	72946	55791	-1	-1	2	2	36547	2	20171013_MHSB-5-8_TMT-RP-3
S	U	K.FADLSEAANR.N	225406	212200	26189	12369	0	0	0	0	524565	346683	115138	88061	-1	-1	7	6	28924	2	20171013_MHSB-5-8_TMT-RP-3
S	U	K.FADLSEAANR.N	945899	890483	13272	6268	0	0	0	0	2526803	1669957	506211	387168	-1	-1	7	6	29068	2	20171013_MHSB-5-8_TMT-RP-3
S	U	K.FADLSEAANR.N	4934488	4645400	208924	98679	0	0	0	0	13129255	8677089	2929334	2240461	-1	-1	7	6	28250	2	20171013_MHSB-5-8_TMT-RP-4
S	U	K.FADLSEAANR.N	3965948	3733602	175621	82949	0	0	0	0	11226117	7419311	2789488	2133502	-1	-1	7	6	28417	2	20171013_MHSB-5-8_TMT-RP-4
S	U	K.FADLSEAANR.N	126929	119492	243793	115149	0	0	0	0	211761	139952	106687	81598	-1	-1	7	6	28586	2	20171013_MHSB-5-8_TMT-RP-4
S	U	K.FADLSEAANR.N	233659	219970	264362	124864	0	0	0	0	437223	288959	223661	171064	-1	-1	7	6	27028	2	20171013_MHSB-5-8_TMT-RP-5
S	U	K.FADLSEAANR.N	117427	110547	33818	15973	0	0	0	0	299793	198132	82607	63180	-1	-1	7	1	28340	3	20171013_MHSB-5-8_TMT-RP-4
S	U	K.QESTEYR.R	5291782	4981761	112433	53104	0	0	0	0	14546572	9613791	3424486	2619171	-1	-1	2	2	9782	2	20171013_MHSB-5-8_TMT-RP-1
S	U	K.QESTEYR.R	81410	76640	21958	10371	0	0	0	0	212509	140446	53196	40686	-1	-1	2	2	9647	2	20171013_MHSB-5-8_TMT-RP-2
S	U	K.QESTEYRR.Q	175472	165191	74975	35412	0	0	0	0	388867	257001	97772	74779	-1	-1	3	1	7372	2	20171013_MHSB-5-8_TMT-RP-1
S	U	K.QESTEYRR.Q	1079447	1016207	132003	62348	0	0	0	0	2804828	1853703	671068	513257	-1	-1	3	2	7390	3	20171013_MHSB-5-8_TMT-RP-1
S	U	K.QESTEYRR.Q	63661	59931	32459	15331	0	0	0	0	142817	94387	46852	35834	-1	-1	3	2	7974	3	20171013_MHSB-5-8_TMT-RP-2
S	U	R.RQVQSLTCEVDALK.G	8774	8259	15559	7348	0	0	0	0	19926	13169	9417	7202	-1	-1	2	1	34990	2	20171013_MHSB-5-8_TMT-RP-4
S	U	R.RQVQSLTCEVDALK.G	2942557	2770166	0	0	0	0	0	0	7671807	5070276	1737581	1328965	-1	-1	2	1	34892	3	20171013_MHSB-5-8_TMT-RP-4
S	U	R.RQVQSLTCEVDALKGTNESLER.Q	243702	229424	96995	45813	0	0	0	0	508482	336054	150497	115105	-1	-1	1	1	36697	4	20171013_MHSB-5-8_TMT-RP-4
S	U	R.QVQSLTCEVDALK.G	180284	169722	16204	7653	0	0	0	0	456363	301609	97669	74700	-1	-1	5	4	39576	2	20171013_MHSB-5-8_TMT-RP-3
S	U	R.QVQSLTCEVDALK.G	26039	24513	25259	11930	0	0	0	0	60154	39755	23266	17794	-1	-1	5	4	37634	2	20171013_MHSB-5-8_TMT-RP-4
S	U	R.QVQSLTCEVDALK.G	4671123	4397464	0	0	0	0	0	0	11629548	7685937	1944001	1486842	-1	-1	5	4	39566	2	20171013_MHSB-5-8_TMT-RP-4
S	U	R.QVQSLTCEVDALK.G	26724	25158	14912	7043	0	0	0	0	39816	26314	0	0	-1	-1	5	4	39722	2	20171013_MHSB-5-8_TMT-RP-4
S	U	R.QVQSLTCEVDALK.G	304866	287005	12940	6111	0	0	0	0	849310	561306	173210	132477	-1	-1	5	1	39591	3	20171013_MHSB-5-8_TMT-RP-3
S	U	R.QVQSLTCEVDALKGTNESLER.Q	746726	702978	25685	12131	0	0	0	0	1819973	1202815	415002	317408	-1	-1	7	4	40125	3	20171013_MHSB-5-8_TMT-RP-3
S	U	R.QVQSLTCEVDALKGTNESLER.Q	478357	450332	25835	12202	0	0	0	0	1199906	793014	301494	230593	-1	-1	7	4	40284	3	20171013_MHSB-5-8_TMT-RP-3
S	U	R.QVQSLTCEVDALKGTNESLER.Q	929032	874604	0	0	0	0	0	0	2397129	1584256	451984	345693	-1	-1	7	4	40103	3	20171013_MHSB-5-8_TMT-RP-4
S	U	R.QVQSLTCEVDALKGTNESLER.Q	605070	569621	118098	55780	0	0	0	0	1570410	1037879	508713	389082	-1	-1	7	4	40334	3	20171013_MHSB-5-8_TMT-RP-4
S	U	R.QVQSLTCEVDALKGTNESLER.Q	179949	169406	24233	11445	0	0	0	0	449069	296788	97114	74276	-1	-1	7	3	40181	4	20171013_MHSB-5-8_TMT-RP-3
S	U	R.QVQSLTCEVDALKGTNESLER.Q	353971	333233	25271	11936	0	0	0	0	845129	558543	201368	154013	-1	-1	7	3	40145	4	20171013_MHSB-5-8_TMT-RP-4
S	U	R.QVQSLTCEVDALKGTNESLER.Q	177105	166729	131390	62058	0	0	0	0	526680	348081	134565	102920	-1	-1	7	3	40312	4	20171013_MHSB-5-8_TMT-RP-4
S		K.GTNESLER.Q	10719657	10091643	602040	284357	0	0	0	0	25696885	16983003	5637179	4311519	-1	-1	3	3	12464	2	20171013_MHSB-5-8_TMT-RP-1
S		K.GTNESLER.Q	11228070	10570271	0	0	0	0	0	0	27478123	18160218	5902211	4514225	-1	-1	3	3	12621	2	20171013_MHSB-5-8_TMT-RP-1
S		K.GTNESLER.Q	835483	786536	0	0	0	0	0	0	2148213	1419748	472542	361417	-1	-1	3	3	11703	2	20171013_MHSB-5-8_TMT-RP-2
S	U	R.EMEENFAVEAANYQDTIGR.L	1494	1406	1560	736	0	0	0	0	5397	3566	0	0	-1	-1	37	6	35643	2	20171013_MHSB-5-8_TMT-RP-1
S	U	R.EMEENFAVEAANYQDTIGR.L	19086	17967	1644	776	0	0	0	0	48388	31979	9935	7598	-1	-1	37	6	33395	2	20171013_MHSB-5-8_TMT-RP-2
S	U	R.EMEENFAVEAANYQDTIGR.L	3014	2837	1818	858	0	0	0	0	6826	4511	2363	1807	-1	-1	37	6	33506	2	20171013_MHSB-5-8_TMT-RP-2
S	U	R.EMEENFAVEAANYQDTIGR.L	527037	496160	10111	4775	0	0	0	0	1333739	881464	289753	221613	-1	-1	37	6	39054	2	20171013_MHSB-5-8_TMT-RP-3
S	U	R.EMEENFAVEAANYQDTIGR.L	51769	48736	0	0	0	0	0	0	170272	112532	37391	28597	-1	-1	37	6	39215	2	20171013_MHSB-5-8_TMT-RP-3
S	U	R.EMEENFAVEAANYQDTIGR.L	8855	8336	10336	4881	0	0	0	0	13673	9036	6521	4987	-1	-1	37	6	39483	2	20171013_MHSB-5-8_TMT-RP-3
S	U	R.EMEENFAVEAANYQDTIGR.L	522964	492326	0	0	0	0	0	0	1379889	911964	302308	231216	-1	-1	37	31	33393	3	20171013_MHSB-5-8_TMT-RP-2
S	U	R.EMEENFAVEAANYQDTIGR.L	56557	53243	4152	1961	0	0	0	0	146472	96802	31353	23979	-1	-1	37	31	33496	3	20171013_MHSB-5-8_TMT-RP-2
S	U	R.EMEENFAVEAANYQDTIGR.L	20063	18887	4116	1944	0	0	0	0	32017	21159	11413	8729	-1	-1	37	31	33626	3	20171013_MHSB-5-8_TMT-RP-2
S	U	R.EMEENFAVEAANYQDTIGR.L	0	0	0	0	0	0	0	0	2782	1838	0	0	-1	-1	37	31	41892	3	20171013_MHSB-5-8_TMT-RP-2
S	U	R.EMEENFAVEAANYQDTIGR.L	0	0	0	0	0	0	0	0	1625	1073	0	0	-1	-1	37	31	43276	3	20171013_MHSB-5-8_TMT-RP-2
S	U	R.EMEENFAVEAANYQDTIGR.L	0	0	0	0	0	0	0	0	797	526	0	0	-1	-1	37	31	43971	3	20171013_MHSB-5-8_TMT-RP-2
S	U	R.EMEENFAVEAANYQDTIGR.L	1418	1334	0	0	0	0	0	0	2554	1687	0	0	-1	-1	37	31	49564	3	20171013_MHSB-5-8_TMT-RP-2
S	U	R.EMEENFAVEAANYQDTIGR.L	0	0	0	0	0	0	0	0	1740	1149	0	0	-1	-1	37	31	49840	3	20171013_MHSB-5-8_TMT-RP-2
S	U	R.EMEENFAVEAANYQDTIGR.L	0	0	0	0	0	0	0	0	3479	2299	0	0	-1	-1	37	31	50019	3	20171013_MHSB-5-8_TMT-RP-2
S	U	R.EMEENFAVEAANYQDTIGR.L	0	0	0	0	0	0	0	0	939	620	0	0	-1	-1	37	31	50366	3	20171013_MHSB-5-8_TMT-RP-2
S	U	R.EMEENFAVEAANYQDTIGR.L	2028793	1909935	49978	23605	0	0	0	0	5287433	3494450	1181918	903973	-1	-1	37	31	39047	3	20171013_MHSB-5-8_TMT-RP-3
S	U	R.EMEENFAVEAANYQDTIGR.L	825089	776750	74073	34986	0	0	0	0	2191692	1448483	542724	415095	-1	-1	37	31	39182	3	20171013_MHSB-5-8_TMT-RP-3
S	U	R.EMEENFAVEAANYQDTIGR.L	230523	217017	45797	21631	0	0	0	0	602449	398156	136114	104104	-1	-1	37	31	39351	3	20171013_MHSB-5-8_TMT-RP-3
S	U	R.EMEENFAVEAANYQDTIGR.L	143818	135392	17929	8468	0	0	0	0	351873	232551	94086	71960	-1	-1	37	31	39501	3	20171013_MHSB-5-8_TMT-RP-3
S	U	R.EMEENFAVEAANYQDTIGR.L	23224	21863	9951	4700	0	0	0	0	49553	32749	19160	14654	-1	-1	37	31	40868	3	20171013_MHSB-5-8_TMT-RP-3
S	U	R.EMEENFAVEAANYQDTIGR.L	52203	49144	67284	31779	0	0	0	0	76103	50296	42365	32402	-1	-1	37	31	39438	3	20171013_MHSB-5-8_TMT-RP-4
S	U	R.EMEENFAVEAANYQDTIGRLQDEIQNMKEEMAR.H	20670	19459	7151	3377	0	0	0	0	28068	18550	16159	12358	-1	-1	1	1	61913	4	20171013_MHSB-5-8_TMT-RP-4
S	U	R.LQDEIQNMK.E	569721	536343	352507	166497	0	0	0	0	782243	516982	350201	267846	-1	-1	3	2	33497	2	20171013_MHSB-5-8_TMT-RP-3
S	U	R.LQDEIQNMK.E	2135805	2010678	142949	67518	0	0	0	0	4904689	3241496	1056555	808091	-1	-1	3	2	33209	2	20171013_MHSB-5-8_TMT-RP-4
S	U	R.LQDEIQNMK.E	1192079	1122240	96556	45605	0	0	0	0	3073705	2031403	668018	510924	-1	-1	3	1	33252	3	20171013_MHSB-5-8_TMT-RP-4
S	U	R.LQDEIQNMKEEMAR.H	136285	128300	19440	9181	0	0	0	0	393196	259862	90412	69150	-1	-1	10	4	42730	2	20171013_MHSB-5-8_TMT-RP-4
S	U	R.LQDEIQNMKEEMAR.H	130694	123037	13777	6507	0	0	0	0	409766	270813	91350	69867	-1	-1	10	4	42916	2	20171013_MHSB-5-8_TMT-RP-4
S	U	R.LQDEIQNMKEEMAR.H	74703	70326	4159	1964	0	0	0	0	225362	148941	51898	39693	-1	-1	10	4	43100	2	20171013_MHSB-5-8_TMT-RP-4
S	U	R.LQDEIQNMKEEMAR.H	22857	21517	5274	2491	0	0	0	0	60315	39862	13408	10254	-1	-1	10	4	41653	2	20171013_MHSB-5-8_TMT-RP-5
S	U	R.LQDEIQNMKEEMAR.H	280677	264233	45444	21464	0	0	0	0	843582	557521	188774	144381	-1	-1	10	6	42853	3	20171013_MHSB-5-8_TMT-RP-3
S	U	R.LQDEIQNMKEEMAR.H	6272414	5904943	1761926	832199	0	0	0	0	15501414	10244843	3923705	3000992	-1	-1	10	6	42681	3	20171013_MHSB-5-8_TMT-RP-4
S	U	R.LQDEIQNMKEEMAR.H	8560273	8058767	331310	156485	0	0	0	0	25727963	17003542	4787600	3661730	-1	-1	10	6	42837	3	20171013_MHSB-5-8_TMT-RP-4
S	U	R.LQDEIQNMKEEMAR.H	6613217	6225780	441889	208714	0	0	0	0	19832831	13107465	4652436	3558352	-1	-1	10	6	42987	3	20171013_MHSB-5-8_TMT-RP-4
S	U	R.LQDEIQNMKEEMAR.H	3578098	3368474	302126	142701	0	0	0	0	10712972	7080174	2761615	2112183	-1	-1	10	6	43137	3	20171013_MHSB-5-8_TMT-RP-4
S	U	R.LQDEIQNMKEEMAR.H	862405	811880	61978	29273	0	0	0	0	2476484	1636701	465953	356377	-1	-1	10	6	41591	3	20171013_MHSB-5-8_TMT-RP-5
S		R.EYQDLLNVK.M	118740	111783	21335	10077	0	0	0	0	321276	212330	72074	55124	-1	-1	40	32	37585	2	20171013_MHSB-5-8_TMT-RP-3
S		R.EYQDLLNVK.M	127584	120109	87774	41457	0	0	0	0	273595	180818	86844	66421	-1	-1	40	32	31012	2	20171013_MHSB-5-8_TMT-RP-4
S		R.EYQDLLNVK.M	4384442	4127578	280532	132501	0	0	0	0	10593708	7001353	2149974	1644378	-1	-1	40	32	37191	2	20171013_MHSB-5-8_TMT-RP-4
S		R.EYQDLLNVK.M	8104194	7629408	691123	326433	0	0	0	0	21865803	14451051	4134003	3161836	-1	-1	40	32	37343	2	20171013_MHSB-5-8_TMT-RP-4
S		R.EYQDLLNVK.M	10719640	10091627	417824	197348	0	0	0	0	30098973	19892331	6773954	5180966	-1	-1	40	32	37479	2	20171013_MHSB-5-8_TMT-RP-4
S		R.EYQDLLNVK.M	7832464	7373597	210022	99198	0	0	0	0	20267158	13394511	4538252	3471020	-1	-1	40	32	37653	2	20171013_MHSB-5-8_TMT-RP-4
S		R.EYQDLLNVK.M	249310	234704	72725	34349	0	0	0	0	694614	459068	153927	117728	-1	-1	40	32	37832	2	20171013_MHSB-5-8_TMT-RP-4
S		R.EYQDLLNVK.M	438662	412962	157542	74410	0	0	0	0	1194592	789502	319073	244038	-1	-1	40	32	36160	2	20171013_MHSB-5-8_TMT-RP-5
S		R.EYQDLLNVK.M	5336254	5023628	348139	164434	0	0	0	0	14044258	9281813	2949029	2255524	-1	-1	40	8	37379	3	20171013_MHSB-5-8_TMT-RP-4
S		R.EYQDLLNVK.M	6738064	6343313	358890	169512	0	0	0	0	18340828	12121404	3882050	2969133	-1	-1	40	8	37546	3	20171013_MHSB-5-8_TMT-RP-4
S		K.MALDIEIATYR.K	159656	150302	16165	7635	0	0	0	0	463662	306432	100110	76567	-1	-1	26	22	43281	2	20171013_MHSB-5-8_TMT-RP-3
S		K.MALDIEIATYR.K	28415	26750	8631	4076	0	0	0	0	69330	45820	19864	15192	-1	-1	26	22	43428	2	20171013_MHSB-5-8_TMT-RP-3
S		K.MALDIEIATYR.K	1440253	1355875	83376	39380	0	0	0	0	3858273	2549922	814864	623237	-1	-1	26	22	43410	2	20171013_MHSB-5-8_TMT-RP-4
S		K.MALDIEIATYR.K	1495281	1407679	100750	47586	0	0	0	0	4215508	2786018	1019989	780124	-1	-1	26	22	43577	2	20171013_MHSB-5-8_TMT-RP-4
S		K.MALDIEIATYR.K	509532	479680	40890	19313	0	0	0	0	1305729	862952	256533	196205	-1	-1	26	22	43721	2	20171013_MHSB-5-8_TMT-RP-4
S		K.MALDIEIATYR.K	339628	319730	41778	19732	0	0	0	0	801665	529818	206004	157559	-1	-1	26	22	43867	2	20171013_MHSB-5-8_TMT-RP-4
S		K.MALDIEIATYR.K	250267	235605	50659	23927	0	0	0	0	486103	321264	116967	89460	-1	-1	26	22	44047	2	20171013_MHSB-5-8_TMT-RP-4
S		K.MALDIEIATYR.K	335108	315475	50447	23827	0	0	0	0	820075	541985	216906	165897	-1	-1	26	22	44208	2	20171013_MHSB-5-8_TMT-RP-4
S		K.MALDIEIATYR.K	117912	111004	24957	11787	0	0	0	0	281111	185785	76919	58830	-1	-1	26	22	44381	2	20171013_MHSB-5-8_TMT-RP-4
S		K.MALDIEIATYR.K	52468	49394	41463	19583	0	0	0	0	138684	91655	53580	40979	-1	-1	26	22	44867	2	20171013_MHSB-5-8_TMT-RP-4
S		K.MALDIEIATYR.K	130548	122899	36463	17222	0	0	0	0	308533	203908	82093	62787	-1	-1	26	22	42227	2	20171013_MHSB-5-8_TMT-RP-5
S		K.MALDIEIATYR.K	333413	313879	19398	9162	0	0	0	0	954504	630829	221553	169451	-1	-1	26	4	43475	3	20171013_MHSB-5-8_TMT-RP-4
S		K.MALDIEIATYR.K	333779	314224	17158	8104	0	0	0	0	833265	550702	196853	150560	-1	-1	26	4	43657	3	20171013_MHSB-5-8_TMT-RP-4
S		K.MALDIEIATYRK.L	586047	551713	1999977	944636	0	0	0	0	824652	545010	616623	471615	-1	-1	2	2	38621	3	20171013_MHSB-5-8_TMT-RP-5
S		R.KLLEGEESR.I	260347	245094	335668	158544	0	0	0	0	660430	436476	264519	202313	-1	-1	15	9	20961	2	20171013_MHSB-5-8_TMT-RP-3
S		R.KLLEGEESR.I	999223	940683	1098089	518653	0	0	0	0	2441302	1613450	792507	606138	-1	-1	15	9	20254	2	20171013_MHSB-5-8_TMT-RP-4
S		R.KLLEGEESR.I	43964	41388	49497	23378	0	0	0	0	60322	39866	49204	37633	-1	-1	15	9	20410	2	20171013_MHSB-5-8_TMT-RP-4
S		R.KLLEGEESR.I	9451898	8898156	11156772	5269610	0	0	0	0	24271672	16041083	8024105	6137127	-1	-1	15	6	20960	3	20171013_MHSB-5-8_TMT-RP-3
S		R.KLLEGEESR.I	25700352	24194691	35646920	16836892	0	0	0	0	66254402	43787359	22667835	17337185	-1	-1	15	6	20218	3	20171013_MHSB-5-8_TMT-RP-4
S	U	R.ISLPLPNFSSLNLR.E	138306	130203	65400	30889	0	0	0	0	244499	161588	90831	69470	-1	-1	7	4	55164	2	20171013_MHSB-5-8_TMT-RP-5
S	U	R.ISLPLPNFSSLNLR.E	8195061	7714951	265418	125363	0	0	0	0	20786683	13737863	4387413	3355653	-1	-1	7	4	55772	2	20171013_MHSB-5-8_TMT-RP-5
S	U	R.ISLPLPNFSSLNLR.E	11484864	10812020	613987	290000	0	0	0	0	33369817	22054023	7011412	5362583	-1	-1	7	4	55924	2	20171013_MHSB-5-8_TMT-RP-5
S	U	R.ISLPLPNFSSLNLR.E	52633	49549	0	0	0	0	0	0	117023	77340	48965	37450	-1	-1	7	4	56107	2	20171013_MHSB-5-8_TMT-RP-5
S	U	R.ISLPLPNFSSLNLR.E	5527035	5203232	242968	114759	0	0	0	0	12903108	8527630	3095624	2367645	-1	-1	7	3	55776	3	20171013_MHSB-5-8_TMT-RP-5
S	U	R.ISLPLPNFSSLNLR.E	7811956	7354290	481409	227380	0	0	0	0	19441204	12848640	4254653	3254113	-1	-1	7	3	55957	3	20171013_MHSB-5-8_TMT-RP-5
S	U	R.ISLPLPNFSSLNLR.E	109044	102655	45531	21505	0	0	0	0	290118	191738	97933	74902	-1	-1	7	3	56115	3	20171013_MHSB-5-8_TMT-RP-5
S	U	R.ETNLDSLPLVDTH.S	159646	150293	0	0	0	0	0	0	416606	275333	92049	70402	-1	-1	2	2	32812	2	20171013_MHSB-5-8_TMT-RP-2
S	U	R.ETNLDSLPLVDTH.S	51564	48543	9098	4297	0	0	0	0	135585	89607	29289	22401	-1	-1	2	2	32914	2	20171013_MHSB-5-8_TMT-RP-2
S	U	R.ETNLDSLPLVDTHSK.R	159418	150078	16328	7712	0	0	0	0	440881	291377	90358	69109	-1	-1	14	3	35589	2	20171013_MHSB-5-8_TMT-RP-3
S	U	R.ETNLDSLPLVDTHSK.R	136603	128600	11049	5218	0	0	0	0	391203	258545	86166	65902	-1	-1	14	3	35826	2	20171013_MHSB-5-8_TMT-RP-3
S	U	R.ETNLDSLPLVDTHSK.R	211451	199063	26791	12654	0	0	0	0	549426	363114	120834	92418	-1	-1	14	3	35382	2	20171013_MHSB-5-8_TMT-RP-4
S	U	R.ETNLDSLPLVDTHSK.R	198752	187108	313663	148150	0	0	0	0	395600	261450	108044	82635	-1	-1	14	10	33438	3	20171013_MHSB-5-8_TMT-RP-3
S	U	R.ETNLDSLPLVDTHSK.R	446954	420769	90341	42670	0	0	0	0	1188819	785687	291852	223219	-1	-1	14	10	33538	3	20171013_MHSB-5-8_TMT-RP-3
S	U	R.ETNLDSLPLVDTHSK.R	232040	218445	191107	90264	0	0	0	0	468242	309459	128005	97902	-1	-1	14	10	35298	3	20171013_MHSB-5-8_TMT-RP-3
S	U	R.ETNLDSLPLVDTHSK.R	6474220	6094926	260095	122849	0	0	0	0	17110529	11308303	3145631	2405893	-1	-1	14	10	35449	3	20171013_MHSB-5-8_TMT-RP-3
S	U	R.ETNLDSLPLVDTHSK.R	11226389	10568688	351320	165936	0	0	0	0	31384142	20741696	5981786	4575087	-1	-1	14	10	35615	3	20171013_MHSB-5-8_TMT-RP-3
S	U	R.ETNLDSLPLVDTHSK.R	7757047	7302598	399090	188499	0	0	0	0	21083216	13933841	4613962	3528926	-1	-1	14	10	35786	3	20171013_MHSB-5-8_TMT-RP-3
S	U	R.ETNLDSLPLVDTHSK.R	146384	137808	10419	4921	0	0	0	0	368526	243557	81323	62198	-1	-1	14	10	36026	3	20171013_MHSB-5-8_TMT-RP-3
S	U	R.ETNLDSLPLVDTHSK.R	125523	118169	155158	73284	0	0	0	0	196194	129664	64670	49461	-1	-1	14	10	36306	3	20171013_MHSB-5-8_TMT-RP-3
S	U	R.ETNLDSLPLVDTHSK.R	8101773	7627128	290917	137407	0	0	0	0	21313330	14085923	3573438	2733095	-1	-1	14	10	35232	3	20171013_MHSB-5-8_TMT-RP-4
S	U	R.ETNLDSLPLVDTHSK.R	179992	169447	247536	116917	0	0	0	0	253706	167673	156607	119778	-1	-1	14	10	35452	3	20171013_MHSB-5-8_TMT-RP-4
S	U	R.ETNLDSLPLVDTHSK.R	1626629	1531332	136311	64382	0	0	0	0	4530176	2993981	850831	650746	-1	-1	14	1	35306	4	20171013_MHSB-5-8_TMT-RP-4
S	U	R.ETNLDSLPLVDTHSKR.T	144205	135756	57064	26952	0	0	0	0	250320	165435	128024	97917	-1	-1	2	1	31633	3	20171013_MHSB-5-8_TMT-RP-4
S	U	R.ETNLDSLPLVDTHSKR.T	2897938	2728161	0	0	0	0	0	0	5541883	3662615	2784442	2129642	-1	-1	2	1	31661	4	20171013_MHSB-5-8_TMT-RP-4
S	U	R.DGQVINETSQHHDDLE.-	75846	71402	3599	1699	0	0	0	0	185018	122277	36146	27645	-1	-1	10	3	21758	2	20171013_MHSB-5-8_TMT-RP-1
S	U	R.DGQVINETSQHHDDLE.-	71441	67255	7794	3681	0	0	0	0	130113	85991	29651	22678	-1	-1	10	3	21967	2	20171013_MHSB-5-8_TMT-RP-1
S	U	R.DGQVINETSQHHDDLE.-	18029	16972	5331	2517	0	0	0	0	27541	18201	8912	6816	-1	-1	10	3	22838	2	20171013_MHSB-5-8_TMT-RP-1
S	U	R.DGQVINETSQHHDDLE.-	232359	218746	49363	23315	0	0	0	0	577548	381699	145381	111192	-1	-1	10	7	21621	3	20171013_MHSB-5-8_TMT-RP-1
S	U	R.DGQVINETSQHHDDLE.-	2592746	2440849	87566	41359	0	0	0	0	6765402	4471236	1389505	1062744	-1	-1	10	7	21762	3	20171013_MHSB-5-8_TMT-RP-1
S	U	R.DGQVINETSQHHDDLE.-	2171297	2044091	81549	38517	0	0	0	0	5863673	3875286	1065096	814624	-1	-1	10	7	21919	3	20171013_MHSB-5-8_TMT-RP-1
S	U	R.DGQVINETSQHHDDLE.-	208399	196189	25884	12225	0	0	0	0	440589	291184	113209	86586	-1	-1	10	7	22079	3	20171013_MHSB-5-8_TMT-RP-1
S	U	R.DGQVINETSQHHDDLE.-	89216	83989	37866	17885	0	0	0	0	206315	136353	56477	43195	-1	-1	10	7	22325	3	20171013_MHSB-5-8_TMT-RP-1
S	U	R.DGQVINETSQHHDDLE.-	1536678	1446651	0	0	0	0	0	0	3146956	2079814	683877	523054	-1	-1	10	7	22766	3	20171013_MHSB-5-8_TMT-RP-1
S	U	R.DGQVINETSQHHDDLE.-	26731	25164	40518	19137	0	0	0	0	48372	31968	36285	27752	-1	-1	10	7	19270	3	20171013_MHSB-5-8_TMT-RP-2
P	P35232	60	27	0.849	272	29804	5.8	60	33143820	552397	31202050	520034	172488	17856952	297616	8434235	140571	51323	0	0	0	0	0	0	0	0	0	0	98011262	1.63352e+06	64775352	1.07959e+06	338086	2316836	38613.9	1771975	29532.9	10767.5	5.74535	272	Prohibitin OS=Homo sapiens GN=PHB PE=1 SV=1
S	U	K.VFESIGK.F	2194297	2065743	1254533	592545	0	0	0	0	7028573	4645165	0	0	-1	-1	1	1	31884	2	20171013_MHSB-5-8_TMT-RP-5
S	U	K.FGLALAVAGGVVNSALYNVDAGHR.A	2748	2587	2553	1205	0	0	0	0	0	0	0	0	-1	-1	6	5	58389	3	20171013_MHSB-5-8_TMT-RP-3
S	U	K.FGLALAVAGGVVNSALYNVDAGHR.A	394212	371117	198828	93911	0	0	0	0	1342029	886943	42289	32344	-1	-1	6	5	64301	3	20171013_MHSB-5-8_TMT-RP-5
S	U	K.FGLALAVAGGVVNSALYNVDAGHR.A	62787	59108	89381	42216	0	0	0	0	212546	140471	18286	13985	-1	-1	6	5	64460	3	20171013_MHSB-5-8_TMT-RP-5
S	U	K.FGLALAVAGGVVNSALYNVDAGHR.A	54614	51414	69883	33007	0	0	0	0	154165	101887	25672	19634	-1	-1	6	5	64615	3	20171013_MHSB-5-8_TMT-RP-5
S	U	K.FGLALAVAGGVVNSALYNVDAGHR.A	29003	27303	40587	19170	0	0	0	0	70541	46620	26204	20041	-1	-1	6	5	64785	3	20171013_MHSB-5-8_TMT-RP-5
S	U	K.FGLALAVAGGVVNSALYNVDAGHR.A	138225	130127	75586	35701	0	0	0	0	450153	297504	8770	6707	-1	-1	6	1	64305	4	20171013_MHSB-5-8_TMT-RP-5
S	U	R.GVQDIVVGEGTHFLIPWVQK.P	489716	461025	278518	131550	0	0	0	0	1546359	1021984	0	0	-1	-1	1	1	54253	3	20171013_MHSB-5-8_TMT-RP-5
S	U	R.GVQDIVVGEGTHFLIPWVQKPIIFDCR.S	26581	25023	13928	6578	0	0	0	0	75830	50115	1899	1452	-1	-1	3	1	58488	3	20171013_MHSB-5-8_TMT-RP-5
S	U	R.GVQDIVVGEGTHFLIPWVQKPIIFDCR.S	2809018	2644451	1361173	642914	0	0	0	0	8164458	5395868	0	0	-1	-1	3	2	58409	4	20171013_MHSB-5-8_TMT-RP-5
S	U	R.GVQDIVVGEGTHFLIPWVQKPIIFDCR.S	1265154	1191034	687889	324906	0	0	0	0	4301073	2842567	25602	19581	-1	-1	3	2	58574	4	20171013_MHSB-5-8_TMT-RP-5
S	U	R.NVPVITGSK.D	755181	710938	333183	157370	0	0	0	0	2145178	1417742	96290	73646	-1	-1	1	1	25995	2	20171013_MHSB-5-8_TMT-RP-5
S	U	K.DLQNVNITLR.I	963066	906644	587242	277368	0	0	0	0	2205487	1457600	88662	67811	-1	-1	1	1	33352	2	20171013_MHSB-5-8_TMT-RP-4
S	U	R.ILFRPVASQLPR.I	489914	461212	346988	163890	0	0	0	0	1565530	1034654	213085	162975	-1	-1	1	1	35177	3	20171013_MHSB-5-8_TMT-RP-5
S	U	R.IFTSIGEDYDER.V	28232	26578	14390	6796	0	0	0	0	91421	60419	3030	2317	-1	-1	5	4	32859	2	20171013_MHSB-5-8_TMT-RP-2
S	U	R.IFTSIGEDYDER.V	5064	4767	3426	1618	0	0	0	0	10599	7004	1855	1418	-1	-1	5	4	32967	2	20171013_MHSB-5-8_TMT-RP-2
S	U	R.IFTSIGEDYDER.V	266076	250487	137504	64946	0	0	0	0	931879	615876	18613	14235	-1	-1	5	4	38187	2	20171013_MHSB-5-8_TMT-RP-3
S	U	R.IFTSIGEDYDER.V	80091	75398	101349	47869	0	0	0	0	214557	141800	28907	22109	-1	-1	5	4	38322	2	20171013_MHSB-5-8_TMT-RP-3
S	U	R.IFTSIGEDYDER.V	51586	48563	51488	24319	0	0	0	0	171033	113035	9284	7100	-1	-1	5	1	38267	3	20171013_MHSB-5-8_TMT-RP-3
S	U	R.VLPSITTEILK.S	498138	468954	345114	163005	0	0	0	0	1527405	1009457	89318	68313	-1	-1	3	2	49122	2	20171013_MHSB-5-8_TMT-RP-5
S	U	R.VLPSITTEILK.S	1341830	1263218	628607	296906	0	0	0	0	3850836	2545007	90819	69461	-1	-1	3	2	49140	2	20171013_MHSB-5-8_TMT-RP-5
S	U	R.VLPSITTEILK.S	1509530	1421093	791641	373910	0	0	0	0	4464456	2950547	91337	69857	-1	-1	3	1	49182	3	20171013_MHSB-5-8_TMT-RP-5
S	U	R.FDAGELITQR.E	813000	765370	424501	200501	0	0	0	0	2484947	1642294	0	0	-1	-1	2	1	35304	2	20171013_MHSB-5-8_TMT-RP-4
S	U	R.FDAGELITQR.E	203889	191944	108860	51417	0	0	0	0	641532	423986	23236	17771	-1	-1	2	1	35354	3	20171013_MHSB-5-8_TMT-RP-4
S	U	R.QVSDDLTER.A	1087004	1023321	526245	248558	0	0	0	0	3339924	2207346	104218	79709	-1	-1	1	1	20799	2	20171013_MHSB-5-8_TMT-RP-1
S	U	R.AATFGLILDDVSLTHLTFGK.E	1370759	1290452	726322	343059	0	0	0	0	4013336	2652403	57626	44074	-1	-1	7	6	61976	3	20171013_MHSB-5-8_TMT-RP-5
S	U	R.AATFGLILDDVSLTHLTFGK.E	256953	241899	180049	85041	0	0	0	0	842296	556671	24974	19101	-1	-1	7	6	62132	3	20171013_MHSB-5-8_TMT-RP-5
S	U	R.AATFGLILDDVSLTHLTFGK.E	169135	159226	95589	45148	0	0	0	0	479069	316615	13092	10013	-1	-1	7	6	62498	3	20171013_MHSB-5-8_TMT-RP-5
S	U	R.AATFGLILDDVSLTHLTFGK.E	70853	66702	54762	25865	0	0	0	0	182410	120554	10687	8173	-1	-1	7	6	62657	3	20171013_MHSB-5-8_TMT-RP-5
S	U	R.AATFGLILDDVSLTHLTFGK.E	114337	107638	78167	36920	0	0	0	0	295593	195356	21772	16652	-1	-1	7	6	62942	3	20171013_MHSB-5-8_TMT-RP-5
S	U	R.AATFGLILDDVSLTHLTFGK.E	22610	21285	42851	20239	0	0	0	0	49534	32736	23369	17873	-1	-1	7	6	65068	3	20171013_MHSB-5-8_TMT-RP-5
S	U	R.AATFGLILDDVSLTHLTFGK.E	324631	305612	156706	74015	0	0	0	0	922538	609702	0	0	-1	-1	7	1	62038	4	20171013_MHSB-5-8_TMT-RP-5
S	U	K.EFTEAVEAK.Q	228954	215540	105303	49737	0	0	0	0	720975	476490	17420	13323	-1	-1	4	4	29419	2	20171013_MHSB-5-8_TMT-RP-1
S	U	K.EFTEAVEAK.Q	600908	565703	267679	126431	0	0	0	0	1655835	1094336	11190	8558	-1	-1	4	4	26686	2	20171013_MHSB-5-8_TMT-RP-2
S	U	K.EFTEAVEAK.Q	14718	13855	18989	8968	0	0	0	0	30733	20311	8784	6718	-1	-1	4	4	26820	2	20171013_MHSB-5-8_TMT-RP-2
S	U	K.EFTEAVEAK.Q	2401597	2260898	1068170	504522	0	0	0	0	7257166	4796241	0	0	-1	-1	4	4	29283	2	20171013_MHSB-5-8_TMT-RP-3
S	U	K.QVAQQEAER.A	507532	477798	262743	124099	0	0	0	0	1889918	1249041	12726	9733	-1	-1	1	1	10785	2	20171013_MHSB-5-8_TMT-RP-1
S	U	K.AAIISAEGDSK.A	1436549	1352388	717591	338935	0	0	0	0	3936014	2601301	72764	55652	-1	-1	4	2	26042	2	20171013_MHSB-5-8_TMT-RP-3
S	U	K.AAIISAEGDSK.A	1218919	1147508	720542	340329	0	0	0	0	3224822	2131276	0	0	-1	-1	4	2	25429	2	20171013_MHSB-5-8_TMT-RP-4
S	U	K.AAIISAEGDSK.A	1599683	1505965	835920	394825	0	0	0	0	4265623	2819138	171176	130921	-1	-1	4	2	26051	3	20171013_MHSB-5-8_TMT-RP-3
S	U	K.AAIISAEGDSK.A	144170	135723	305077	144095	0	0	0	0	387999	256427	466039	356443	-1	-1	4	2	25529	3	20171013_MHSB-5-8_TMT-RP-4
S	U	K.AAELIANSLATAGDGLIELR.K	68540	64524	36430	17206	0	0	0	0	207132	136892	2489	1903	-1	-1	13	4	60919	2	20171013_MHSB-5-8_TMT-RP-4
S	U	K.AAELIANSLATAGDGLIELR.K	9877	9298	8600	4061	0	0	0	0	18825	12441	3094	2366	-1	-1	13	4	61052	2	20171013_MHSB-5-8_TMT-RP-4
S	U	K.AAELIANSLATAGDGLIELR.K	97404	91697	52851	24962	0	0	0	0	325787	215311	1367	1045	-1	-1	13	4	61411	2	20171013_MHSB-5-8_TMT-RP-5
S	U	K.AAELIANSLATAGDGLIELR.K	4856	4571	5993	2830	0	0	0	0	13737	9078	0	0	-1	-1	13	4	61605	2	20171013_MHSB-5-8_TMT-RP-5
S	U	K.AAELIANSLATAGDGLIELR.K	157702	148462	158184	74714	0	0	0	0	180209	119099	63238	48366	-1	-1	13	9	55442	3	20171013_MHSB-5-8_TMT-RP-4
S	U	K.AAELIANSLATAGDGLIELR.K	19734	18577	20435	9651	0	0	0	0	42646	28184	9133	6985	-1	-1	13	9	58369	3	20171013_MHSB-5-8_TMT-RP-4
S	U	K.AAELIANSLATAGDGLIELR.K	193676	182329	78228	36948	0	0	0	0	456886	301954	15001	11473	-1	-1	13	9	60895	3	20171013_MHSB-5-8_TMT-RP-4
S	U	K.AAELIANSLATAGDGLIELR.K	75569	71141	36305	17147	0	0	0	0	208099	137532	9912	7581	-1	-1	13	9	61005	3	20171013_MHSB-5-8_TMT-RP-4
S	U	K.AAELIANSLATAGDGLIELR.K	62201	58556	28666	13539	0	0	0	0	173455	114635	9018	6897	-1	-1	13	9	61118	3	20171013_MHSB-5-8_TMT-RP-4
S	U	K.AAELIANSLATAGDGLIELR.K	16608	15635	9211	4350	0	0	0	0	47845	31620	3372	2579	-1	-1	13	9	61238	3	20171013_MHSB-5-8_TMT-RP-4
S	U	K.AAELIANSLATAGDGLIELR.K	451176	424743	275038	129907	0	0	0	0	1479427	977749	30792	23550	-1	-1	13	9	61405	3	20171013_MHSB-5-8_TMT-RP-5
S	U	K.AAELIANSLATAGDGLIELR.K	48869	46005	29372	13873	0	0	0	0	144895	95760	11840	9055	-1	-1	13	9	61584	3	20171013_MHSB-5-8_TMT-RP-5
S	U	K.AAELIANSLATAGDGLIELR.K	22143	20845	29351	13863	0	0	0	0	67108	44351	5375	4110	-1	-1	13	9	61735	3	20171013_MHSB-5-8_TMT-RP-5
S	U	R.KLEAAEDIAYQLSR.S	172770	162648	108463	51229	0	0	0	0	544044	359557	13156	10062	-1	-1	4	1	42276	2	20171013_MHSB-5-8_TMT-RP-4
S	U	R.KLEAAEDIAYQLSR.S	3828290	3604008	1786168	843649	0	0	0	0	11588329	7658696	0	0	-1	-1	4	3	42195	3	20171013_MHSB-5-8_TMT-RP-4
S	U	R.KLEAAEDIAYQLSR.S	1156050	1088322	611667	288904	0	0	0	0	3259303	2154064	96475	73787	-1	-1	4	3	42349	3	20171013_MHSB-5-8_TMT-RP-4
S	U	R.KLEAAEDIAYQLSR.S	478648	450606	316046	149276	0	0	0	0	1457125	963010	78670	60169	-1	-1	4	3	40764	3	20171013_MHSB-5-8_TMT-RP-5
S	U	R.NITYLPAGQSVLLQLPQ.-	95625	90022	60930	28778	0	0	0	0	241561	159647	17274	13211	-1	-1	2	2	46733	2	20171013_MHSB-5-8_TMT-RP-5
S	U	R.NITYLPAGQSVLLQLPQ.-	142818	134450	95157	44944	0	0	0	0	410477	271283	27635	21136	-1	-1	2	2	52510	2	20171013_MHSB-5-8_TMT-RP-5
P	P22626	220	39	0.824	353	37430	8.9	220	199018321	925667	187358685	871436	58577	351305635	1.63398e+06	165929942	771767	57337	0	0	0	0	0	0	0	0	0	0	253024744	1.17686e+06	167223278	777783	52240	104629455	486649	80024308	372206	33713	6.4103	353	Heterogeneous nuclear ribonucleoproteins A2/B1 OS=Homo sapiens GN=HNRNPA2B1 PE=1 SV=2
S	U	K.TLETVPLER.K	1671538	1573610	1584103	748209	0	0	0	0	1118038	738908	601027	459687	-1	-1	2	2	29142	2	20171013_MHSB-5-8_TMT-RP-3
S	U	K.TLETVPLER.K	86017	80977	102015	48184	0	0	0	0	81407	53801	40960	31327	-1	-1	2	2	29316	2	20171013_MHSB-5-8_TMT-RP-3
S	U	R.KLFIGGLSFETTEESLR.N	49590	46684	86150	40690	0	0	0	0	60129	39739	28350	21683	-1	-1	7	1	46241	2	20171013_MHSB-5-8_TMT-RP-5
S	U	R.KLFIGGLSFETTEESLR.N	111043	104537	176533	83380	0	0	0	0	143685	94961	70819	54164	-1	-1	7	6	46857	3	20171013_MHSB-5-8_TMT-RP-3
S	U	R.KLFIGGLSFETTEESLR.N	4126160	3884428	6959949	3287350	0	0	0	0	5533528	3657094	2107992	1612269	-1	-1	7	6	46187	3	20171013_MHSB-5-8_TMT-RP-5
S	U	R.KLFIGGLSFETTEESLR.N	2424924	2282859	4228939	1997429	0	0	0	0	3641011	2406334	1364161	1043360	-1	-1	7	6	46339	3	20171013_MHSB-5-8_TMT-RP-5
S	U	R.KLFIGGLSFETTEESLR.N	523373	492711	829041	391575	0	0	0	0	610761	403650	250163	191333	-1	-1	7	6	46491	3	20171013_MHSB-5-8_TMT-RP-5
S	U	R.KLFIGGLSFETTEESLR.N	130367	122729	281945	133169	0	0	0	0	216711	143223	110494	84509	-1	-1	7	6	46656	3	20171013_MHSB-5-8_TMT-RP-5
S	U	R.KLFIGGLSFETTEESLR.N	108209	101869	412964	195052	0	0	0	0	183220	121089	139880	106985	-1	-1	7	6	46893	3	20171013_MHSB-5-8_TMT-RP-5
S	U	K.LFIGGLSFETTEESLR.N	13429	12642	21831	10311	0	0	0	0	17877	11814	8331	6371	-1	-1	24	13	51111	2	20171013_MHSB-5-8_TMT-RP-3
S	U	K.LFIGGLSFETTEESLR.N	84268	79331	150115	70902	0	0	0	0	99658	65863	52267	39975	-1	-1	24	13	53700	2	20171013_MHSB-5-8_TMT-RP-4
S	U	K.LFIGGLSFETTEESLR.N	74505	70140	130533	61653	0	0	0	0	120172	79421	52585	40218	-1	-1	24	13	53868	2	20171013_MHSB-5-8_TMT-RP-4
S	U	K.LFIGGLSFETTEESLR.N	29056	27353	49259	23266	0	0	0	0	49805	32915	26870	20551	-1	-1	24	13	54087	2	20171013_MHSB-5-8_TMT-RP-4
S	U	K.LFIGGLSFETTEESLR.N	16517	15549	27261	12876	0	0	0	0	32811	21684	21945	16784	-1	-1	24	13	54263	2	20171013_MHSB-5-8_TMT-RP-4
S	U	K.LFIGGLSFETTEESLR.N	68904	64867	117120	55318	0	0	0	0	90293	59674	60122	45983	-1	-1	24	13	50850	2	20171013_MHSB-5-8_TMT-RP-5
S	U	K.LFIGGLSFETTEESLR.N	2298728	2164056	3470348	1639128	0	0	0	0	2978128	1968236	1138680	870903	-1	-1	24	13	52087	2	20171013_MHSB-5-8_TMT-RP-5
S	U	K.LFIGGLSFETTEESLR.N	871267	820223	1516622	716336	0	0	0	0	1205135	796470	506851	387658	-1	-1	24	13	52239	2	20171013_MHSB-5-8_TMT-RP-5
S	U	K.LFIGGLSFETTEESLR.N	12833	12081	41942	19810	0	0	0	0	136186	90004	47087	36013	-1	-1	24	13	52778	2	20171013_MHSB-5-8_TMT-RP-5
S	U	K.LFIGGLSFETTEESLR.N	13918	13102	26150	12351	0	0	0	0	16665	11013	18982	14518	-1	-1	24	13	53011	2	20171013_MHSB-5-8_TMT-RP-5
S	U	K.LFIGGLSFETTEESLR.N	26943	25364	114811	54227	0	0	0	0	38219	25258	54706	41841	-1	-1	24	13	53283	2	20171013_MHSB-5-8_TMT-RP-5
S	U	K.LFIGGLSFETTEESLR.N	29165	27456	62227	29391	0	0	0	0	42180	27876	30889	23625	-1	-1	24	13	53808	2	20171013_MHSB-5-8_TMT-RP-5
S	U	K.LFIGGLSFETTEESLR.N	44032	41452	89696	42365	0	0	0	0	60057	39691	47241	36131	-1	-1	24	13	54616	2	20171013_MHSB-5-8_TMT-RP-5
S	U	K.LFIGGLSFETTEESLR.N	46896	44148	88655	41873	0	0	0	0	68831	45490	25118	19211	-1	-1	24	11	51108	3	20171013_MHSB-5-8_TMT-RP-3
S	U	K.LFIGGLSFETTEESLR.N	118545	111600	209988	99182	0	0	0	0	145925	96441	71765	54888	-1	-1	24	11	53698	3	20171013_MHSB-5-8_TMT-RP-4
S	U	K.LFIGGLSFETTEESLR.N	209446	197175	461078	217778	0	0	0	0	238130	157379	213386	163205	-1	-1	24	11	53861	3	20171013_MHSB-5-8_TMT-RP-4
S	U	K.LFIGGLSFETTEESLR.N	21157	19917	156998	74153	0	0	0	0	15228	10064	90869	69499	-1	-1	24	11	54019	3	20171013_MHSB-5-8_TMT-RP-4
S	U	K.LFIGGLSFETTEESLR.N	3907531	3678607	6132445	2896500	0	0	0	0	4554124	3009808	1831510	1400805	-1	-1	24	11	52089	3	20171013_MHSB-5-8_TMT-RP-5
S	U	K.LFIGGLSFETTEESLR.N	678377	638634	1201207	567358	0	0	0	0	925018	611341	414220	316810	-1	-1	24	11	52270	3	20171013_MHSB-5-8_TMT-RP-5
S	U	K.LFIGGLSFETTEESLR.N	76621	72132	157477	74380	0	0	0	0	69562	45973	31998	24473	-1	-1	24	11	52514	3	20171013_MHSB-5-8_TMT-RP-5
S	U	K.LFIGGLSFETTEESLR.N	73907	69577	133525	63067	0	0	0	0	97771	64616	48197	36862	-1	-1	24	11	52751	3	20171013_MHSB-5-8_TMT-RP-5
S	U	K.LFIGGLSFETTEESLR.N	104876	98731	167834	79272	0	0	0	0	145235	95985	68679	52528	-1	-1	24	11	53323	3	20171013_MHSB-5-8_TMT-RP-5
S	U	K.LFIGGLSFETTEESLR.N	69464	65394	130087	61443	0	0	0	0	109089	72096	50665	38750	-1	-1	24	11	53496	3	20171013_MHSB-5-8_TMT-RP-5
S	U	K.LFIGGLSFETTEESLR.N	99134	93326	165132	77995	0	0	0	0	125264	82786	52581	40215	-1	-1	24	11	53702	3	20171013_MHSB-5-8_TMT-RP-5
S	U	R.NYYEQWGK.L	1642909	1546658	2691195	1271115	0	0	0	0	2286721	1511287	784191	599777	-1	-1	3	2	29140	2	20171013_MHSB-5-8_TMT-RP-4
S	U	R.NYYEQWGK.L	109586	103165	183509	86675	0	0	0	0	118439	78276	60609	46355	-1	-1	3	2	23336	2	20171013_MHSB-5-8_TMT-RP-5
S	U	R.NYYEQWGK.L	4248951	4000025	6655715	3143653	0	0	0	0	4881501	3226171	2165685	1656394	-1	-1	3	1	23277	3	20171013_MHSB-5-8_TMT-RP-5
S	U	K.LTDCVVMRDPASK.R	66083	62211	121395	57337	0	0	0	0	110757	73199	49895	38161	-1	-1	2	1	30028	2	20171013_MHSB-5-8_TMT-RP-4
S	U	K.LTDCVVMRDPASK.R	7268522	6842694	10736804	5071249	0	0	0	0	9583001	6333380	3018942	2308996	-1	-1	2	1	29949	3	20171013_MHSB-5-8_TMT-RP-4
S	U	R.GFGFVTFSSMAEVDAAMAAR.P	25351	23865	41063	19395	0	0	0	0	28061	18545	14499	11089	-1	-1	86	27	57123	2	20171013_MHSB-5-8_TMT-RP-5
S	U	R.GFGFVTFSSMAEVDAAMAAR.P	35899	33795	60581	28613	0	0	0	0	40403	26702	18325	14015	-1	-1	86	27	57289	2	20171013_MHSB-5-8_TMT-RP-5
S	U	R.GFGFVTFSSMAEVDAAMAAR.P	18034	16977	40488	19123	0	0	0	0	29850	19727	12963	9914	-1	-1	86	27	57528	2	20171013_MHSB-5-8_TMT-RP-5
S	U	R.GFGFVTFSSMAEVDAAMAAR.P	28641	26963	45589	21532	0	0	0	0	34103	22538	18224	13938	-1	-1	86	27	57701	2	20171013_MHSB-5-8_TMT-RP-5
S	U	R.GFGFVTFSSMAEVDAAMAAR.P	9339	8791	26341	12441	0	0	0	0	10247	6772	8451	6463	-1	-1	86	27	57886	2	20171013_MHSB-5-8_TMT-RP-5
S	U	R.GFGFVTFSSMAEVDAAMAAR.P	16157	15210	37006	17478	0	0	0	0	17617	11643	16919	12940	-1	-1	86	27	58081	2	20171013_MHSB-5-8_TMT-RP-5
S	U	R.GFGFVTFSSMAEVDAAMAAR.P	9679	9111	23844	11262	0	0	0	0	18009	11902	9653	7382	-1	-1	86	27	58283	2	20171013_MHSB-5-8_TMT-RP-5
S	U	R.GFGFVTFSSMAEVDAAMAAR.P	6763	6366	13146	6209	0	0	0	0	7759	5127	5421	4146	-1	-1	86	27	58462	2	20171013_MHSB-5-8_TMT-RP-5
S	U	R.GFGFVTFSSMAEVDAAMAAR.P	4592	4322	18501	8738	0	0	0	0	10501	6940	8547	6537	-1	-1	86	27	58632	2	20171013_MHSB-5-8_TMT-RP-5
S	U	R.GFGFVTFSSMAEVDAAMAAR.P	13889	13075	28471	13447	0	0	0	0	15447	10208	12938	9895	-1	-1	86	27	58781	2	20171013_MHSB-5-8_TMT-RP-5
S	U	R.GFGFVTFSSMAEVDAAMAAR.P	20000	18828	32949	15562	0	0	0	0	25106	16592	15119	11563	-1	-1	86	27	58943	2	20171013_MHSB-5-8_TMT-RP-5
S	U	R.GFGFVTFSSMAEVDAAMAAR.P	1717	1616	4905	2316	0	0	0	0	920	608	3152	2410	-1	-1	86	27	63097	2	20171013_MHSB-5-8_TMT-RP-5
S	U	R.GFGFVTFSSMAEVDAAMAAR.P	20032	18858	25206	11905	0	0	0	0	14378	9502	16859	12894	-1	-1	86	27	64168	2	20171013_MHSB-5-8_TMT-RP-5
S	U	R.GFGFVTFSSMAEVDAAMAAR.P	14202	13369	26422	12479	0	0	0	0	14011	9259	19860	15189	-1	-1	86	27	66440	2	20171013_MHSB-5-8_TMT-RP-5
S	U	R.GFGFVTFSSMAEVDAAMAAR.P	1662	1564	1629	769	0	0	0	0	0	0	0	0	-1	-1	86	27	68293	2	20171013_MHSB-5-8_TMT-RP-5
S	U	R.GFGFVTFSSMAEVDAAMAAR.P	2335	2198	2826	1334	0	0	0	0	2273	1502	0	0	-1	-1	86	27	68496	2	20171013_MHSB-5-8_TMT-RP-5
S	U	R.GFGFVTFSSMAEVDAAMAAR.P	2467	2322	2957	1396	0	0	0	0	3656	2416	2167	1657	-1	-1	86	27	68631	2	20171013_MHSB-5-8_TMT-RP-5
S	U	R.GFGFVTFSSMAEVDAAMAAR.P	2284	2150	6529	3083	0	0	0	0	2873	1898	3593	2748	-1	-1	86	27	68731	2	20171013_MHSB-5-8_TMT-RP-5
S	U	R.GFGFVTFSSMAEVDAAMAAR.P	1564	1472	4183	1975	0	0	0	0	0	0	0	0	-1	-1	86	27	68798	2	20171013_MHSB-5-8_TMT-RP-5
S	U	R.GFGFVTFSSMAEVDAAMAAR.P	2945	2772	4894	2311	0	0	0	0	3533	2334	0	0	-1	-1	86	27	68919	2	20171013_MHSB-5-8_TMT-RP-5
S	U	R.GFGFVTFSSMAEVDAAMAAR.P	2385	2245	5030	2375	0	0	0	0	3620	2392	2557	1955	-1	-1	86	27	69033	2	20171013_MHSB-5-8_TMT-RP-5
S	U	R.GFGFVTFSSMAEVDAAMAAR.P	0	0	2444	1154	0	0	0	0	1961	1296	2072	1584	-1	-1	86	27	69475	2	20171013_MHSB-5-8_TMT-RP-5
S	U	R.GFGFVTFSSMAEVDAAMAAR.P	75595	71166	173056	81738	0	0	0	0	126577	83654	51778	39601	-1	-1	86	59	57098	3	20171013_MHSB-5-8_TMT-RP-5
S	U	R.GFGFVTFSSMAEVDAAMAAR.P	108047	101717	179326	84699	0	0	0	0	136423	90161	50782	38839	-1	-1	86	59	57250	3	20171013_MHSB-5-8_TMT-RP-5
S	U	R.GFGFVTFSSMAEVDAAMAAR.P	112799	106190	231155	109180	0	0	0	0	132742	87728	67640	51733	-1	-1	86	59	57420	3	20171013_MHSB-5-8_TMT-RP-5
S	U	R.GFGFVTFSSMAEVDAAMAAR.P	114467	107760	182336	86121	0	0	0	0	111565	73733	59783	45724	-1	-1	86	59	57590	3	20171013_MHSB-5-8_TMT-RP-5
S	U	R.GFGFVTFSSMAEVDAAMAAR.P	77119	72600	160702	75903	0	0	0	0	91862	60711	41295	31583	-1	-1	86	59	57801	3	20171013_MHSB-5-8_TMT-RP-5
S	U	R.GFGFVTFSSMAEVDAAMAAR.P	83475	78584	121766	57512	0	0	0	0	49882	32966	721255	551642	-1	-1	86	59	57979	3	20171013_MHSB-5-8_TMT-RP-5
S	U	R.GFGFVTFSSMAEVDAAMAAR.P	43760	41196	63055	29782	0	0	0	0	1930	1275	611980	468064	-1	-1	86	59	58049	3	20171013_MHSB-5-8_TMT-RP-5
S	U	R.GFGFVTFSSMAEVDAAMAAR.P	65816	61960	246640	116493	0	0	0	0	79045	52240	47160	36069	-1	-1	86	59	58141	3	20171013_MHSB-5-8_TMT-RP-5
S	U	R.GFGFVTFSSMAEVDAAMAAR.P	64686	60896	115227	54424	0	0	0	0	71113	46998	43806	33504	-1	-1	86	59	58313	3	20171013_MHSB-5-8_TMT-RP-5
S	U	R.GFGFVTFSSMAEVDAAMAAR.P	81963	77161	172399	81428	0	0	0	0	125375	82860	67228	51418	-1	-1	86	59	58609	3	20171013_MHSB-5-8_TMT-RP-5
S	U	R.GFGFVTFSSMAEVDAAMAAR.P	49927	47002	90933	42949	0	0	0	0	60299	39851	29172	22311	-1	-1	86	59	58766	3	20171013_MHSB-5-8_TMT-RP-5
S	U	R.GFGFVTFSSMAEVDAAMAAR.P	115143	108397	226077	106781	0	0	0	0	173715	114807	84110	64330	-1	-1	86	59	58929	3	20171013_MHSB-5-8_TMT-RP-5
S	U	R.GFGFVTFSSMAEVDAAMAAR.P	75093	70693	130361	61572	0	0	0	0	88713	58630	46814	35805	-1	-1	86	59	59089	3	20171013_MHSB-5-8_TMT-RP-5
S	U	R.GFGFVTFSSMAEVDAAMAAR.P	62223	58577	122032	57638	0	0	0	0	80199	53003	40493	30970	-1	-1	86	59	59730	3	20171013_MHSB-5-8_TMT-RP-5
S	U	R.GFGFVTFSSMAEVDAAMAAR.P	33648	31676	73506	34718	0	0	0	0	42706	28224	21139	16167	-1	-1	86	59	59989	3	20171013_MHSB-5-8_TMT-RP-5
S	U	R.GFGFVTFSSMAEVDAAMAAR.P	20448	19250	46033	21742	0	0	0	0	25988	17175	20926	16004	-1	-1	86	59	60192	3	20171013_MHSB-5-8_TMT-RP-5
S	U	R.GFGFVTFSSMAEVDAAMAAR.P	61683	58069	118339	55894	0	0	0	0	72918	48191	60564	46321	-1	-1	86	59	60353	3	20171013_MHSB-5-8_TMT-RP-5
S	U	R.GFGFVTFSSMAEVDAAMAAR.P	42476	39987	76979	36359	0	0	0	0	46318	30611	30333	23199	-1	-1	86	59	60554	3	20171013_MHSB-5-8_TMT-RP-5
S	U	R.GFGFVTFSSMAEVDAAMAAR.P	46574	43845	99272	46888	0	0	0	0	56931	37625	30676	23462	-1	-1	86	59	60726	3	20171013_MHSB-5-8_TMT-RP-5
S	U	R.GFGFVTFSSMAEVDAAMAAR.P	59830	56324	106262	50190	0	0	0	0	65576	43339	26559	20313	-1	-1	86	59	60952	3	20171013_MHSB-5-8_TMT-RP-5
S	U	R.GFGFVTFSSMAEVDAAMAAR.P	56120	52832	121096	57196	0	0	0	0	79476	52525	33932	25952	-1	-1	86	59	61112	3	20171013_MHSB-5-8_TMT-RP-5
S	U	R.GFGFVTFSSMAEVDAAMAAR.P	39928	37588	76065	35927	0	0	0	0	50715	33517	24963	19092	-1	-1	86	59	61260	3	20171013_MHSB-5-8_TMT-RP-5
S	U	R.GFGFVTFSSMAEVDAAMAAR.P	55863	52590	106000	50066	0	0	0	0	68249	45105	29056	22223	-1	-1	86	59	61879	3	20171013_MHSB-5-8_TMT-RP-5
S	U	R.GFGFVTFSSMAEVDAAMAAR.P	31066	29245	59975	28327	0	0	0	0	41959	27730	18236	13947	-1	-1	86	59	62532	3	20171013_MHSB-5-8_TMT-RP-5
S	U	R.GFGFVTFSSMAEVDAAMAAR.P	184715	173893	198347	93684	0	0	0	0	156660	103536	72670	55580	-1	-1	86	59	62685	3	20171013_MHSB-5-8_TMT-RP-5
S	U	R.GFGFVTFSSMAEVDAAMAAR.P	42324	39844	151153	71393	0	0	0	0	27882	18427	72042	55100	-1	-1	86	59	62931	3	20171013_MHSB-5-8_TMT-RP-5
S	U	R.GFGFVTFSSMAEVDAAMAAR.P	21012	19781	47820	22586	0	0	0	0	27239	18002	16093	12308	-1	-1	86	59	63079	3	20171013_MHSB-5-8_TMT-RP-5
S	U	R.GFGFVTFSSMAEVDAAMAAR.P	36815	34658	56973	26909	0	0	0	0	46328	30618	20628	15777	-1	-1	86	59	63487	3	20171013_MHSB-5-8_TMT-RP-5
S	U	R.GFGFVTFSSMAEVDAAMAAR.P	22721	21389	92751	43808	0	0	0	0	36652	24223	18581	14211	-1	-1	86	59	63643	3	20171013_MHSB-5-8_TMT-RP-5
S	U	R.GFGFVTFSSMAEVDAAMAAR.P	28769	27083	36066	17034	0	0	0	0	33042	21837	12693	9708	-1	-1	86	59	63798	3	20171013_MHSB-5-8_TMT-RP-5
S	U	R.GFGFVTFSSMAEVDAAMAAR.P	39603	37282	70981	33526	0	0	0	0	48934	32340	31004	23712	-1	-1	86	59	63997	3	20171013_MHSB-5-8_TMT-RP-5
S	U	R.GFGFVTFSSMAEVDAAMAAR.P	50207	47265	81814	38642	0	0	0	0	70685	46715	39241	30012	-1	-1	86	59	64185	3	20171013_MHSB-5-8_TMT-RP-5
S	U	R.GFGFVTFSSMAEVDAAMAAR.P	33697	31722	143538	67796	0	0	0	0	43181	28538	40750	31167	-1	-1	86	59	64394	3	20171013_MHSB-5-8_TMT-RP-5
S	U	R.GFGFVTFSSMAEVDAAMAAR.P	21021	19789	48411	22865	0	0	0	0	29091	19226	19252	14724	-1	-1	86	59	64568	3	20171013_MHSB-5-8_TMT-RP-5
S	U	R.GFGFVTFSSMAEVDAAMAAR.P	21001	19770	51214	24189	0	0	0	0	36627	24206	19053	14572	-1	-1	86	59	65133	3	20171013_MHSB-5-8_TMT-RP-5
S	U	R.GFGFVTFSSMAEVDAAMAAR.P	18225	17157	33532	15837	0	0	0	0	21706	14345	11588	8862	-1	-1	86	59	65269	3	20171013_MHSB-5-8_TMT-RP-5
S	U	R.GFGFVTFSSMAEVDAAMAAR.P	19858	18694	39806	18801	0	0	0	0	26493	17509	12204	9334	-1	-1	86	59	65419	3	20171013_MHSB-5-8_TMT-RP-5
S	U	R.GFGFVTFSSMAEVDAAMAAR.P	183520	172768	337526	159421	0	0	0	0	255448	168824	91336	69857	-1	-1	86	59	65543	3	20171013_MHSB-5-8_TMT-RP-5
S	U	R.GFGFVTFSSMAEVDAAMAAR.P	54522	51327	87533	41343	0	0	0	0	81713	54003	34852	26656	-1	-1	86	59	66585	3	20171013_MHSB-5-8_TMT-RP-5
S	U	R.GFGFVTFSSMAEVDAAMAAR.P	51091	48097	61370	28986	0	0	0	0	50852	33607	20749	15869	-1	-1	86	59	66747	3	20171013_MHSB-5-8_TMT-RP-5
S	U	R.GFGFVTFSSMAEVDAAMAAR.P	17618	16585	33763	15947	0	0	0	0	29992	19821	8897	6804	-1	-1	86	59	67227	3	20171013_MHSB-5-8_TMT-RP-5
S	U	R.GFGFVTFSSMAEVDAAMAAR.P	7940	7474	21481	10145	0	0	0	0	11906	7868	7961	6088	-1	-1	86	59	67389	3	20171013_MHSB-5-8_TMT-RP-5
S	U	R.GFGFVTFSSMAEVDAAMAAR.P	10747	10117	21416	10115	0	0	0	0	17246	11397	6463	4943	-1	-1	86	59	67478	3	20171013_MHSB-5-8_TMT-RP-5
S	U	R.GFGFVTFSSMAEVDAAMAAR.P	11462	10790	18010	8506	0	0	0	0	13546	8952	5745	4393	-1	-1	86	59	67577	3	20171013_MHSB-5-8_TMT-RP-5
S	U	R.GFGFVTFSSMAEVDAAMAAR.P	6406	6030	11290	5332	0	0	0	0	6813	4502	3508	2683	-1	-1	86	59	67704	3	20171013_MHSB-5-8_TMT-RP-5
S	U	R.GFGFVTFSSMAEVDAAMAAR.P	7815	7357	11045	5216	0	0	0	0	7052	4660	3418	2614	-1	-1	86	59	67801	3	20171013_MHSB-5-8_TMT-RP-5
S	U	R.GFGFVTFSSMAEVDAAMAAR.P	3286	3093	8620	4071	0	0	0	0	5917	3910	2345	1793	-1	-1	86	59	67928	3	20171013_MHSB-5-8_TMT-RP-5
S	U	R.GFGFVTFSSMAEVDAAMAAR.P	5475	5154	9993	4719	0	0	0	0	7008	4631	1625	1242	-1	-1	86	59	68035	3	20171013_MHSB-5-8_TMT-RP-5
S	U	R.GFGFVTFSSMAEVDAAMAAR.P	8319	7831	14095	6657	0	0	0	0	10242	6768	5412	4139	-1	-1	86	59	68143	3	20171013_MHSB-5-8_TMT-RP-5
S	U	R.GFGFVTFSSMAEVDAAMAAR.P	10672	10046	18417	8698	0	0	0	0	13850	9153	4565	3491	-1	-1	86	59	68273	3	20171013_MHSB-5-8_TMT-RP-5
S	U	R.GFGFVTFSSMAEVDAAMAAR.P	19750	18592	24257	11457	0	0	0	0	18169	12007	8353	6388	-1	-1	86	59	68372	3	20171013_MHSB-5-8_TMT-RP-5
S	U	R.GFGFVTFSSMAEVDAAMAAR.P	12728	11982	25010	11812	0	0	0	0	16737	11061	7816	5977	-1	-1	86	59	68494	3	20171013_MHSB-5-8_TMT-RP-5
S	U	R.GFGFVTFSSMAEVDAAMAAR.P	6792	6394	14895	7035	0	0	0	0	8465	5594	3024	2312	-1	-1	86	59	68622	3	20171013_MHSB-5-8_TMT-RP-5
S	U	R.GFGFVTFSSMAEVDAAMAAR.P	8099	7624	13586	6416	0	0	0	0	8940	5908	4343	3321	-1	-1	86	59	68729	3	20171013_MHSB-5-8_TMT-RP-5
S	U	R.GFGFVTFSSMAEVDAAMAAR.P	9083	8550	16827	7947	0	0	0	0	12502	8262	5448	4166	-1	-1	86	59	68834	3	20171013_MHSB-5-8_TMT-RP-5
S	U	R.GFGFVTFSSMAEVDAAMAAR.P	10715	10087	18734	8848	0	0	0	0	13518	8934	5008	3830	-1	-1	86	59	68945	3	20171013_MHSB-5-8_TMT-RP-5
S	U	R.GFGFVTFSSMAEVDAAMAAR.P	7058	6644	13129	6201	0	0	0	0	8440	5577	5249	4014	-1	-1	86	59	69044	3	20171013_MHSB-5-8_TMT-RP-5
S	U	R.GFGFVTFSSMAEVDAAMAAR.P	12083	11375	22269	10518	0	0	0	0	16662	11011	7444	5693	-1	-1	86	59	69065	3	20171013_MHSB-5-8_TMT-RP-5
S	U	R.GFGFVTFSSMAEVDAAMAAR.P	6919	6513	10852	5125	0	0	0	0	10121	6688	3383	2587	-1	-1	86	59	69501	3	20171013_MHSB-5-8_TMT-RP-5
S	U	R.GFGFVTFSSMAEVDAAMAARPH.S	135248	127324	226839	107141	0	0	0	0	177508	117314	77851	59543	-1	-1	4	4	52085	3	20171013_MHSB-5-8_TMT-RP-5
S	U	R.GFGFVTFSSMAEVDAAMAARPH.S	233290	219622	481326	227341	0	0	0	0	308666	203996	120272	91988	-1	-1	4	4	52241	3	20171013_MHSB-5-8_TMT-RP-5
S	U	R.GFGFVTFSSMAEVDAAMAARPH.S	210364	198039	340607	160876	0	0	0	0	252591	166936	132286	101177	-1	-1	4	4	52391	3	20171013_MHSB-5-8_TMT-RP-5
S	U	R.GFGFVTFSSMAEVDAAMAARPH.S	75090	70690	72918	34440	0	0	0	0	60405	39921	44080	33713	-1	-1	4	4	57377	3	20171013_MHSB-5-8_TMT-RP-5
S	U	R.GFGFVTFSSMAEVDAAMAARPHSIDGR.V	49731	46817	117445	55472	0	0	0	0	70837	46815	28907	22109	-1	-1	9	2	49883	3	20171013_MHSB-5-8_TMT-RP-5
S	U	R.GFGFVTFSSMAEVDAAMAARPHSIDGR.V	47149	44386	81687	38582	0	0	0	0	48816	32262	32028	24496	-1	-1	9	2	50067	3	20171013_MHSB-5-8_TMT-RP-5
S	U	R.GFGFVTFSSMAEVDAAMAARPHSIDGR.V	541792	510051	895497	422964	0	0	0	0	615187	406575	250209	191368	-1	-1	9	7	49810	4	20171013_MHSB-5-8_TMT-RP-5
S	U	R.GFGFVTFSSMAEVDAAMAARPHSIDGR.V	343565	323437	625613	295491	0	0	0	0	437202	288945	136340	104277	-1	-1	9	7	49986	4	20171013_MHSB-5-8_TMT-RP-5
S	U	R.GFGFVTFSSMAEVDAAMAARPHSIDGR.V	50807	47830	144123	68072	0	0	0	0	129692	85713	55057	42109	-1	-1	9	7	50175	4	20171013_MHSB-5-8_TMT-RP-5
S	U	R.GFGFVTFSSMAEVDAAMAARPHSIDGR.V	206945	194821	355921	168109	0	0	0	0	220973	146040	208345	159349	-1	-1	9	7	50367	4	20171013_MHSB-5-8_TMT-RP-5
S	U	R.GFGFVTFSSMAEVDAAMAARPHSIDGR.V	35434	33358	77725	36711	0	0	0	0	47216	31204	44174	33785	-1	-1	9	7	50873	4	20171013_MHSB-5-8_TMT-RP-5
S	U	R.GFGFVTFSSMAEVDAAMAARPHSIDGR.V	53880	50723	75426	35625	0	0	0	0	61313	40521	34905	26696	-1	-1	9	7	51560	4	20171013_MHSB-5-8_TMT-RP-5
S	U	R.GFGFVTFSSMAEVDAAMAARPHSIDGR.V	35204	33141	86163	40696	0	0	0	0	47129	31147	34978	26752	-1	-1	9	7	53662	4	20171013_MHSB-5-8_TMT-RP-5
S	U	R.EESGKPGAHVTVK.K	23445	22071	48380	22851	0	0	0	0	31087	20545	10351	7916	-1	-1	5	1	17979	2	20171013_MHSB-5-8_TMT-RP-4
S	U	R.EESGKPGAHVTVK.K	930484	875971	1817490	858443	0	0	0	0	1272806	841194	474070	362585	-1	-1	5	1	17943	3	20171013_MHSB-5-8_TMT-RP-4
S	U	R.EESGKPGAHVTVK.K	47296369	44525501	81750363	38612651	0	0	0	0	60609299	40056525	21808749	16680125	-1	-1	5	3	17884	4	20171013_MHSB-5-8_TMT-RP-4
S	U	R.EESGKPGAHVTVK.K	11758912	11070013	21296698	10058939	0	0	0	0	16171757	10687871	6409444	4902176	-1	-1	5	3	18080	4	20171013_MHSB-5-8_TMT-RP-4
S	U	R.EESGKPGAHVTVK.K	778100	732514	1210556	571774	0	0	0	0	907348	599663	486866	372372	-1	-1	5	3	16296	4	20171013_MHSB-5-8_TMT-RP-5
S		K.EDTEEHHLR.D	73750	69429	126122	59570	0	0	0	0	101862	67320	37617	28770	-1	-1	27	12	8231	2	20171013_MHSB-5-8_TMT-RP-1
S		K.EDTEEHHLR.D	32166	30281	57062	26951	0	0	0	0	55181	36468	18783	14365	-1	-1	27	12	8379	2	20171013_MHSB-5-8_TMT-RP-1
S		K.EDTEEHHLR.D	22634	21307	38603	18233	0	0	0	0	36994	24449	11563	8843	-1	-1	27	12	8522	2	20171013_MHSB-5-8_TMT-RP-1
S		K.EDTEEHHLR.D	13052	12287	17726	8372	0	0	0	0	18488	12218	8337	6376	-1	-1	27	12	8671	2	20171013_MHSB-5-8_TMT-RP-1
S		K.EDTEEHHLR.D	811593	764045	1192579	563283	0	0	0	0	1169111	772662	361052	276145	-1	-1	27	15	8221	3	20171013_MHSB-5-8_TMT-RP-1
S		K.EDTEEHHLR.D	515970	485741	800587	378136	0	0	0	0	738420	488019	204761	156608	-1	-1	27	15	8372	3	20171013_MHSB-5-8_TMT-RP-1
S		K.EDTEEHHLR.D	363766	342454	550008	259781	0	0	0	0	534533	353271	166977	127710	-1	-1	27	15	8510	3	20171013_MHSB-5-8_TMT-RP-1
S		K.EDTEEHHLR.D	124296	117014	197855	93451	0	0	0	0	211867	140022	98820	75581	-1	-1	27	15	8658	3	20171013_MHSB-5-8_TMT-RP-1
S		K.EDTEEHHLR.D	78739	74126	140573	66395	0	0	0	0	124873	82528	62799	48030	-1	-1	27	15	8805	3	20171013_MHSB-5-8_TMT-RP-1
S	U	K.EDTEEHHLRDYFEEYGK.I	76539	72054	126621	59806	0	0	0	0	106921	70663	41986	32112	-1	-1	1	1	28328	4	20171013_MHSB-5-8_TMT-RP-2
S	U	R.DYFEEYGK.I	46521	43795	78862	37248	0	0	0	0	54495	36015	21553	16484	-1	-1	4	3	28489	2	20171013_MHSB-5-8_TMT-RP-2
S	U	R.DYFEEYGK.I	2393348	2253133	4022567	1899954	0	0	0	0	2984148	1972215	1353015	1034835	-1	-1	4	3	31735	2	20171013_MHSB-5-8_TMT-RP-3
S	U	R.DYFEEYGK.I	214961	202367	326693	154304	0	0	0	0	248344	164129	109863	84027	-1	-1	4	3	31604	2	20171013_MHSB-5-8_TMT-RP-4
S	U	R.DYFEEYGK.I	177792	167376	312769	147728	0	0	0	0	196574	129915	94017	71907	-1	-1	4	1	28680	3	20171013_MHSB-5-8_TMT-RP-3
S	U	R.DYFEEYGKIDTIEIITDR.Q	248396	233843	415209	196113	0	0	0	0	319952	211455	132124	101053	-1	-1	7	7	47328	3	20171013_MHSB-5-8_TMT-RP-3
S	U	R.DYFEEYGKIDTIEIITDR.Q	153798	144787	350539	165567	0	0	0	0	220835	145949	91976	70346	-1	-1	7	7	47559	3	20171013_MHSB-5-8_TMT-RP-3
S	U	R.DYFEEYGKIDTIEIITDR.Q	66318	62432	113286	53507	0	0	0	0	85778	56690	36945	28256	-1	-1	7	7	47711	3	20171013_MHSB-5-8_TMT-RP-3
S	U	R.DYFEEYGKIDTIEIITDR.Q	23138	21782	42766	20199	0	0	0	0	35046	23161	17436	13335	-1	-1	7	7	48079	3	20171013_MHSB-5-8_TMT-RP-3
S	U	R.DYFEEYGKIDTIEIITDR.Q	677288	637608	1747634	825449	0	0	0	0	772818	510753	911285	696983	-1	-1	7	7	49004	3	20171013_MHSB-5-8_TMT-RP-4
S	U	R.DYFEEYGKIDTIEIITDR.Q	178327	167879	427930	202121	0	0	0	0	211534	139802	120449	92123	-1	-1	7	7	49331	3	20171013_MHSB-5-8_TMT-RP-4
S	U	R.DYFEEYGKIDTIEIITDR.Q	71849	67639	160128	75632	0	0	0	0	104996	69391	45714	34963	-1	-1	7	7	49539	3	20171013_MHSB-5-8_TMT-RP-4
S	U	K.IDTIEIITDR.Q	23618	22234	38449	18160	0	0	0	0	29112	19240	15026	11492	-1	-1	4	4	34995	2	20171013_MHSB-5-8_TMT-RP-2
S	U	K.IDTIEIITDR.Q	2815666	2650709	4895307	2312170	0	0	0	0	3182649	2103404	1668594	1276201	-1	-1	4	4	41188	2	20171013_MHSB-5-8_TMT-RP-3
S	U	K.IDTIEIITDR.Q	180517	169941	317785	150097	0	0	0	0	219523	145082	91343	69862	-1	-1	4	4	41351	2	20171013_MHSB-5-8_TMT-RP-3
S	U	K.IDTIEIITDR.Q	274514	258431	421202	198943	0	0	0	0	333882	220661	142233	108784	-1	-1	4	4	41448	2	20171013_MHSB-5-8_TMT-RP-4
S	U	R.GFGFVTFDDHDPVDK.I	115106	108362	201072	94971	0	0	0	0	130280	86101	55346	42330	-1	-1	11	3	41466	2	20171013_MHSB-5-8_TMT-RP-4
S	U	R.GFGFVTFDDHDPVDK.I	258089	242968	475155	224427	0	0	0	0	335367	221643	128510	98289	-1	-1	11	3	41674	2	20171013_MHSB-5-8_TMT-RP-4
S	U	R.GFGFVTFDDHDPVDK.I	104747	98610	190580	90015	0	0	0	0	159130	105168	55482	42434	-1	-1	11	3	41942	2	20171013_MHSB-5-8_TMT-RP-4
S	U	R.GFGFVTFDDHDPVDK.I	699662	658672	1235094	583364	0	0	0	0	885922	585503	372703	285056	-1	-1	11	6	41857	3	20171013_MHSB-5-8_TMT-RP-3
S	U	R.GFGFVTFDDHDPVDK.I	1597273	1503696	3486262	1646644	0	0	0	0	2122110	1402496	840363	642740	-1	-1	11	6	40950	3	20171013_MHSB-5-8_TMT-RP-4
S	U	R.GFGFVTFDDHDPVDK.I	9636462	9071907	15763884	7445659	0	0	0	0	11479463	7586746	4376346	3347188	-1	-1	11	6	41445	3	20171013_MHSB-5-8_TMT-RP-4
S	U	R.GFGFVTFDDHDPVDK.I	15692397	14773054	26310036	12426859	0	0	0	0	18448348	12192464	8019937	6133939	-1	-1	11	6	41601	3	20171013_MHSB-5-8_TMT-RP-4
S	U	R.GFGFVTFDDHDPVDK.I	14961619	14085089	26867867	12690336	0	0	0	0	19768655	13065051	7428346	5681469	-1	-1	11	6	41739	3	20171013_MHSB-5-8_TMT-RP-4
S	U	R.GFGFVTFDDHDPVDK.I	9977151	9392637	16714794	7894796	0	0	0	0	13240393	8750540	5502345	4208393	-1	-1	11	6	41908	3	20171013_MHSB-5-8_TMT-RP-4
S	U	R.GFGFVTFDDHDPVDK.I	130545	122896	228313	107837	0	0	0	0	164945	109011	72172	55199	-1	-1	11	2	41697	4	20171013_MHSB-5-8_TMT-RP-4
S	U	R.GFGFVTFDDHDPVDK.I	85495	80486	145827	68877	0	0	0	0	114801	75871	44522	34052	-1	-1	11	2	41892	4	20171013_MHSB-5-8_TMT-RP-4
S	U	R.GFGFVTFDDHDPVDKIVLQK.Y	359484	338423	995347	470126	0	0	0	0	426966	282180	234288	179191	-1	-1	4	1	48257	3	20171013_MHSB-5-8_TMT-RP-5
S	U	R.GFGFVTFDDHDPVDKIVLQK.Y	10872540	10235570	27595597	13034060	0	0	0	0	12146370	8027503	7007710	5359751	-1	-1	4	3	48180	4	20171013_MHSB-5-8_TMT-RP-5
S	U	R.GFGFVTFDDHDPVDKIVLQK.Y	39900	37562	515703	243578	0	0	0	0	51549	34068	60404	46199	-1	-1	4	3	48607	4	20171013_MHSB-5-8_TMT-RP-5
S	U	R.GFGFVTFDDHDPVDKIVLQK.Y	343126	323023	806674	381011	0	0	0	0	400303	264559	189116	144642	-1	-1	4	3	49780	4	20171013_MHSB-5-8_TMT-RP-5
S	U	R.QEMQEVQSSR.S	1378329	1297579	2706086	1278149	0	0	0	0	2186019	1444734	925796	708082	-1	-1	6	6	16017	2	20171013_MHSB-5-8_TMT-RP-1
S	U	R.QEMQEVQSSR.S	450650	424248	721633	340844	0	0	0	0	710313	469443	248885	190356	-1	-1	6	6	16159	2	20171013_MHSB-5-8_TMT-RP-1
S	U	R.QEMQEVQSSR.S	25708	24201	33287	15722	0	0	0	0	33816	22348	12095	9250	-1	-1	6	6	16326	2	20171013_MHSB-5-8_TMT-RP-1
S	U	R.QEMQEVQSSR.S	147403	138767	241943	114275	0	0	0	0	200582	132564	90988	69590	-1	-1	6	6	14381	2	20171013_MHSB-5-8_TMT-RP-2
S	U	R.QEMQEVQSSR.S	9156	8619	21895	10341	0	0	0	0	16893	11164	9312	7122	-1	-1	6	6	14625	2	20171013_MHSB-5-8_TMT-RP-3
S	U	R.QEMQEVQSSR.S	22384	21072	46266	21852	0	0	0	0	25609	16924	30356	23217	-1	-1	6	6	14412	2	20171013_MHSB-5-8_TMT-RP-4
S	U	R.GGNFGFGDSR.G	13517646	12725711	23678557	11183948	0	0	0	0	18469859	12206681	7241612	5538648	-1	-1	1	1	23573	2	20171013_MHSB-5-8_TMT-RP-4
S	U	R.GGGGNFGPGPGSNFR.G	50472	47515	82558	38994	0	0	0	0	71768	47431	30038	22974	-1	-1	7	6	21073	2	20171013_MHSB-5-8_TMT-RP-5
S	U	R.GGGGNFGPGPGSNFR.G	1030247	969889	1670698	789110	0	0	0	0	1340120	885681	534367	408703	-1	-1	7	6	21395	2	20171013_MHSB-5-8_TMT-RP-5
S	U	R.GGGGNFGPGPGSNFR.G	1182142	1112885	2278693	1076281	0	0	0	0	1634991	1080561	853762	652988	-1	-1	7	6	21567	2	20171013_MHSB-5-8_TMT-RP-5
S	U	R.GGGGNFGPGPGSNFR.G	21900	20616	44395	20968	0	0	0	0	29847	19725	15199	11624	-1	-1	7	6	22000	2	20171013_MHSB-5-8_TMT-RP-5
S	U	R.GGGGNFGPGPGSNFR.G	19209	18083	34540	16314	0	0	0	0	25122	16603	14461	11060	-1	-1	7	6	22027	2	20171013_MHSB-5-8_TMT-RP-5
S	U	R.GGGGNFGPGPGSNFR.G	12543	11808	40729	19237	0	0	0	0	18232	12049	13301	10173	-1	-1	7	6	22843	2	20171013_MHSB-5-8_TMT-RP-5
S	U	R.GGGGNFGPGPGSNFR.G	1154028	1086419	2019971	954080	0	0	0	0	1474618	974571	634172	485037	-1	-1	7	1	21457	3	20171013_MHSB-5-8_TMT-RP-5
S	U	R.GGSDGYGSGR.G	280323	263900	541319	255677	0	0	0	0	317390	209762	164592	125885	-1	-1	17	17	7265	2	20171013_MHSB-5-8_TMT-RP-1
S	U	R.GGSDGYGSGR.G	2169262	2042175	3592659	1696898	0	0	0	0	2377549	1571315	1056566	808100	-1	-1	17	17	7424	2	20171013_MHSB-5-8_TMT-RP-1
S	U	R.GGSDGYGSGR.G	628279	591471	1090819	515219	0	0	0	0	737510	487418	360292	275564	-1	-1	17	17	7597	2	20171013_MHSB-5-8_TMT-RP-1
S	U	R.GGSDGYGSGR.G	666813	627747	1092154	515850	0	0	0	0	786942	520087	374639	286537	-1	-1	17	17	7750	2	20171013_MHSB-5-8_TMT-RP-1
S	U	R.GGSDGYGSGR.G	413426	389205	709587	335154	0	0	0	0	536962	354876	247260	189113	-1	-1	17	17	7886	2	20171013_MHSB-5-8_TMT-RP-1
S	U	R.GGSDGYGSGR.G	108400	102049	203762	96241	0	0	0	0	113303	74881	60163	46014	-1	-1	17	17	7425	2	20171013_MHSB-5-8_TMT-RP-2
S	U	R.GGSDGYGSGR.G	65924	62061	142520	67315	0	0	0	0	84201	55648	35799	27380	-1	-1	17	17	7541	2	20171013_MHSB-5-8_TMT-RP-2
S	U	R.GGSDGYGSGR.G	572485	538945	962821	454763	0	0	0	0	699921	462575	309297	236561	-1	-1	17	17	7652	2	20171013_MHSB-5-8_TMT-RP-2
S	U	R.GGSDGYGSGR.G	388619	365851	664777	313990	0	0	0	0	460468	304322	199516	152597	-1	-1	17	17	7761	2	20171013_MHSB-5-8_TMT-RP-2
S	U	R.GGSDGYGSGR.G	792087	745682	1403647	662976	0	0	0	0	988927	653579	444456	339936	-1	-1	17	17	7860	2	20171013_MHSB-5-8_TMT-RP-2
S	U	R.GGSDGYGSGR.G	398518	375170	657586	310593	0	0	0	0	490332	324059	214639	164163	-1	-1	17	17	7970	2	20171013_MHSB-5-8_TMT-RP-2
S	U	R.GGSDGYGSGR.G	153202	144226	235926	111433	0	0	0	0	161677	106851	75828	57996	-1	-1	17	17	8106	2	20171013_MHSB-5-8_TMT-RP-2
S	U	R.GGSDGYGSGR.G	371309	349555	614361	290177	0	0	0	0	438036	289496	203468	155619	-1	-1	17	17	8240	2	20171013_MHSB-5-8_TMT-RP-2
S	U	R.GGSDGYGSGR.G	12431	11702	208759	98601	0	0	0	0	17152	11335	20095	15369	-1	-1	17	17	9332	2	20171013_MHSB-5-8_TMT-RP-2
S	U	R.GGSDGYGSGR.G	73874	69546	116613	55079	0	0	0	0	96543	63805	38843	29708	-1	-1	17	17	7078	2	20171013_MHSB-5-8_TMT-RP-3
S	U	R.GGSDGYGSGR.G	57185	53834	91016	42989	0	0	0	0	71261	47096	32633	24958	-1	-1	17	17	7199	2	20171013_MHSB-5-8_TMT-RP-3
S	U	R.GGSDGYGSGR.G	33964	31974	54103	25554	0	0	0	0	59935	39610	28681	21936	-1	-1	17	17	6879	2	20171013_MHSB-5-8_TMT-RP-4
S	U	R.GFGDGYNGYGGGPGGGNFGGSPGYGGGR.G	14929	14054	26017	12288	0	0	0	0	29222	19312	12973	9922	-1	-1	1	1	31106	3	20171013_MHSB-5-8_TMT-RP-4
S	U	R.GGYGGGGPGYGNQGGGYGGGYDNYGGGNYGSGNYNDFGNYNQQPSNYGPMK.S	41077	38670	110510	52196	0	0	0	0	57062	37712	23549	18011	-1	-1	1	1	36476	4	20171013_MHSB-5-8_TMT-RP-4
S	U	K.SGNFGGSR.N	785340	739330	1325623	626123	0	0	0	0	1131104	747543	484224	370352	-1	-1	1	1	9624	2	20171013_MHSB-5-8_TMT-RP-4
S	U	R.NMGGPYGGGNYGPGGSGGSGGYGGR.S	28675	26995	53180	25118	0	0	0	0	43837	28971	21863	16721	-1	-1	4	2	23109	2	20171013_MHSB-5-8_TMT-RP-3
S	U	R.NMGGPYGGGNYGPGGSGGSGGYGGR.S	6066	5710	14747	6965	0	0	0	0	11574	7649	2950	2256	-1	-1	4	2	22886	2	20171013_MHSB-5-8_TMT-RP-4
S	U	R.NMGGPYGGGNYGPGGSGGSGGYGGR.S	204794	192796	312144	147433	0	0	0	0	282913	186976	76334	58383	-1	-1	4	2	23131	3	20171013_MHSB-5-8_TMT-RP-3
S	U	R.NMGGPYGGGNYGPGGSGGSGGYGGR.S	5016	4722	11172	5276	0	0	0	0	6229	4116	3227	2468	-1	-1	4	2	19153	3	20171013_MHSB-5-8_TMT-RP-5
P	P02533	230	72	0.807	472	51561	5.2	230	7093985	32099.5	6678320	30218.6	2094	177147060	801570	83670691	378600	53556	0	0	0	0	0	8021	36.29	554278604	2.50805e+06	0	6050754	27379	3998893	18094.5	0	873070394	3.95054e+06	667755926	3.02152e+06	492377	6.35274	472	Keratin, type I cytoskeletal 14 OS=Homo sapiens GN=KRT14 PE=1 SV=4
S		R.QFTSSSSMK.G	0	0	159183	75185	0	0	0	0	0	0	3863881	2955236	-1	-1	4	4	20408	2	20171013_MHSB-5-8_TMT-RP-5
S		K.GSCGIGGGIGGGSSR.I	0	0	654254	309019	0	0	0	0	0	0	15945761	12195898	-1	-1	12	10	17130	2	20171013_MHSB-5-8_TMT-RP-4
S		K.GSCGIGGGIGGGSSR.I	7194	6772	19375	9151	0	0	0	0	16095	10637	78915	60357	-1	-1	12	10	15221	2	20171013_MHSB-5-8_TMT-RP-5
S		K.GSCGIGGGIGGGSSR.I	19129	18008	27451	12965	0	0	0	0	13051	8625	20876	15966	-1	-1	12	10	15523	2	20171013_MHSB-5-8_TMT-RP-5
S		K.GSCGIGGGIGGGSSR.I	8026	7555	15453	7298	0	0	0	0	8186	5410	53631	41018	-1	-1	12	10	15734	2	20171013_MHSB-5-8_TMT-RP-5
S		K.GSCGIGGGIGGGSSR.I	0	0	10984	5188	0	0	0	0	0	0	222648	170289	-1	-1	12	10	15933	2	20171013_MHSB-5-8_TMT-RP-5
S		K.GSCGIGGGIGGGSSR.I	534967	503625	1632010	770837	0	0	0	0	514916	340306	513397	392664	-1	-1	12	2	17209	3	20171013_MHSB-5-8_TMT-RP-4
S		R.ISSVLAGGSCR.A	0	0	337691	159499	0	0	0	0	0	0	9959703	7617543	-1	-1	3	3	26735	2	20171013_MHSB-5-8_TMT-RP-5
S	U	R.APSTYGGGLSVSSSR.F	23649	22263	33231	15695	0	0	0	0	20846	13777	41355	31629	-1	-1	6	4	22354	2	20171013_MHSB-5-8_TMT-RP-4
S	U	R.APSTYGGGLSVSSSR.F	0	0	182281	86095	0	0	0	0	0	0	2646908	2024451	-1	-1	6	4	22701	2	20171013_MHSB-5-8_TMT-RP-4
S	U	R.APSTYGGGLSVSSSR.F	0	0	0	0	0	0	0	0	0	0	392896	300501	-1	-1	6	4	22901	2	20171013_MHSB-5-8_TMT-RP-4
S	U	R.APSTYGGGLSVSSSR.F	0	0	17396	8216	0	0	0	0	0	0	79997	61184	-1	-1	6	4	21684	2	20171013_MHSB-5-8_TMT-RP-5
S	U	R.APSTYGGGLSVSSSR.F	0	0	403821	190734	0	0	0	0	0	0	8959658	6852672	-1	-1	6	2	22734	3	20171013_MHSB-5-8_TMT-RP-4
S	U	R.APSTYGGGLSVSSSR.F	0	0	159619	75391	0	0	0	0	0	0	1156036	884178	-1	-1	6	2	22902	3	20171013_MHSB-5-8_TMT-RP-4
S	U	P.STYGGGLSVSSSR.F	20474	19274	43427	20511	0	0	0	0	24586	16248	193588	148063	-1	-1	1	1	20026	2	20171013_MHSB-5-8_TMT-RP-4
S		K.VTMQNLNDR.L	0	0	655955	309823	0	0	0	0	127601	84331	9339091	7142876	-1	-1	9	9	22023	2	20171013_MHSB-5-8_TMT-RP-4
S		K.VTMQNLNDRLASYLDKVR.A	21866	20584	310784	146790	0	0	0	0	24469	16171	135561	103681	-1	-1	6	6	44765	4	20171013_MHSB-5-8_TMT-RP-5
S		R.ALEEANADLEVK.I	0	0	271612	128288	0	0	0	0	0	0	6847089	5236903	-1	-1	420	343	31867	2	20171013_MHSB-5-8_TMT-RP-1
S		R.ALEEANADLEVK.I	1307	1230	33236	15698	0	0	0	0	0	0	588094	449795	-1	-1	420	343	31978	2	20171013_MHSB-5-8_TMT-RP-1
S		R.ALEEANADLEVK.I	614	578	55064	26008	0	0	0	0	0	0	140147	107189	-1	-1	420	343	32164	2	20171013_MHSB-5-8_TMT-RP-1
S		R.ALEEANADLEVK.I	3472	3268	9699	4581	0	0	0	0	0	0	98114	75041	-1	-1	420	343	32258	2	20171013_MHSB-5-8_TMT-RP-1
S		R.ALEEANADLEVK.I	0	0	4797	2265	0	0	0	0	0	0	62772	48010	-1	-1	420	343	32359	2	20171013_MHSB-5-8_TMT-RP-1
S		R.ALEEANADLEVK.I	0	0	975	460	0	0	0	0	877	579	2259	1727	-1	-1	420	343	40038	2	20171013_MHSB-5-8_TMT-RP-1
S		R.ALEEANADLEVK.I	0	0	940	443	0	0	0	0	1646	1087	2194	1678	-1	-1	420	343	40318	2	20171013_MHSB-5-8_TMT-RP-1
S		R.ALEEANADLEVK.I	0	0	0	0	0	0	0	0	0	0	3036	2322	-1	-1	420	343	40621	2	20171013_MHSB-5-8_TMT-RP-1
S		R.ALEEANADLEVK.I	0	0	0	0	0	0	0	0	751	496	4808	3677	-1	-1	420	343	40776	2	20171013_MHSB-5-8_TMT-RP-1
S		R.ALEEANADLEVK.I	0	0	1770	836	0	0	0	0	1691	1117	1795	1372	-1	-1	420	343	41053	2	20171013_MHSB-5-8_TMT-RP-1
S		R.ALEEANADLEVK.I	0	0	850	401	0	0	0	0	0	0	3324	2542	-1	-1	420	343	41266	2	20171013_MHSB-5-8_TMT-RP-1
S		R.ALEEANADLEVK.I	0	0	0	0	0	0	0	0	0	0	974	744	-1	-1	420	343	42020	2	20171013_MHSB-5-8_TMT-RP-1
S		R.ALEEANADLEVK.I	0	0	0	0	0	0	0	0	0	0	2869	2194	-1	-1	420	343	42326	2	20171013_MHSB-5-8_TMT-RP-1
S		R.ALEEANADLEVK.I	0	0	0	0	0	0	0	0	0	0	4024	3077	-1	-1	420	343	42791	2	20171013_MHSB-5-8_TMT-RP-1
S		R.ALEEANADLEVK.I	0	0	0	0	0	0	0	0	0	0	3825	2925	-1	-1	420	343	43027	2	20171013_MHSB-5-8_TMT-RP-1
S		R.ALEEANADLEVK.I	0	0	0	0	0	0	0	0	0	0	964	737	-1	-1	420	343	43125	2	20171013_MHSB-5-8_TMT-RP-1
S		R.ALEEANADLEVK.I	0	0	0	0	0	0	0	0	0	0	1950	1491	-1	-1	420	343	43365	2	20171013_MHSB-5-8_TMT-RP-1
S		R.ALEEANADLEVK.I	0	0	0	0	0	0	0	0	0	0	2186	1671	-1	-1	420	343	43479	2	20171013_MHSB-5-8_TMT-RP-1
S		R.ALEEANADLEVK.I	0	0	0	0	0	0	0	0	0	0	1777	1359	-1	-1	420	343	43593	2	20171013_MHSB-5-8_TMT-RP-1
S		R.ALEEANADLEVK.I	0	0	939	443	0	0	0	0	0	0	2028	1551	-1	-1	420	343	43897	2	20171013_MHSB-5-8_TMT-RP-1
S		R.ALEEANADLEVK.I	0	0	0	0	0	0	0	0	0	0	1945	1487	-1	-1	420	343	45214	2	20171013_MHSB-5-8_TMT-RP-1
S		R.ALEEANADLEVK.I	0	0	0	0	0	0	0	0	0	0	2237	1710	-1	-1	420	343	45742	2	20171013_MHSB-5-8_TMT-RP-1
S		R.ALEEANADLEVK.I	788	741	754	356	0	0	0	0	0	0	0	0	-1	-1	420	343	45861	2	20171013_MHSB-5-8_TMT-RP-1
S		R.ALEEANADLEVK.I	0	0	0	0	0	0	0	0	0	0	1794	1372	-1	-1	420	343	47238	2	20171013_MHSB-5-8_TMT-RP-1
S		R.ALEEANADLEVK.I	0	0	0	0	0	0	0	0	0	0	2247	1718	-1	-1	420	343	48714	2	20171013_MHSB-5-8_TMT-RP-1
S		R.ALEEANADLEVK.I	0	0	746947	352800	0	0	0	0	0	0	18366126	14047081	-1	-1	420	343	29215	2	20171013_MHSB-5-8_TMT-RP-2
S		R.ALEEANADLEVK.I	0	0	82507	38970	0	0	0	0	0	0	1380704	1056012	-1	-1	420	343	29359	2	20171013_MHSB-5-8_TMT-RP-2
S		R.ALEEANADLEVK.I	9838	9261	32363	15285	0	0	0	0	479	316	500546	382835	-1	-1	420	343	29500	2	20171013_MHSB-5-8_TMT-RP-2
S		R.ALEEANADLEVK.I	0	0	32476	15339	0	0	0	0	0	0	145814	111523	-1	-1	420	343	29624	2	20171013_MHSB-5-8_TMT-RP-2
S		R.ALEEANADLEVK.I	0	0	0	0	0	0	0	0	0	0	1705	1304	-1	-1	420	343	44449	2	20171013_MHSB-5-8_TMT-RP-2
S		R.ALEEANADLEVK.I	0	0	0	0	0	0	0	0	0	0	844	645	-1	-1	420	343	44872	2	20171013_MHSB-5-8_TMT-RP-2
S		R.ALEEANADLEVK.I	0	0	0	0	0	0	0	0	0	0	2656	2031	-1	-1	420	343	49883	2	20171013_MHSB-5-8_TMT-RP-2
S		R.ALEEANADLEVK.I	0	0	495804	234180	0	0	0	0	0	0	11278098	8625900	-1	-1	420	343	32838	2	20171013_MHSB-5-8_TMT-RP-3
S		R.ALEEANADLEVK.I	0	0	46722	22067	0	0	0	0	0	0	1076088	823031	-1	-1	420	343	33007	2	20171013_MHSB-5-8_TMT-RP-3
S		R.ALEEANADLEVK.I	32182	30296	40666	19207	0	0	0	0	22127	14623	437603	334694	-1	-1	420	343	33186	2	20171013_MHSB-5-8_TMT-RP-3
S		R.ALEEANADLEVK.I	10566	9946	65181	30786	0	0	0	0	0	0	1057386	808727	-1	-1	420	343	33357	2	20171013_MHSB-5-8_TMT-RP-3
S		R.ALEEANADLEVK.I	62577	58910	98386	46470	0	0	0	0	72372	47830	205455	157139	-1	-1	420	343	33616	2	20171013_MHSB-5-8_TMT-RP-3
S		R.ALEEANADLEVK.I	12739	11992	57659	27233	0	0	0	0	20799	13746	173173	132449	-1	-1	420	343	33960	2	20171013_MHSB-5-8_TMT-RP-3
S		R.ALEEANADLEVK.I	17644	16610	35787	16903	0	0	0	0	20601	13615	180083	137734	-1	-1	420	343	34114	2	20171013_MHSB-5-8_TMT-RP-3
S		R.ALEEANADLEVK.I	13923	13107	27539	13007	0	0	0	0	12929	8544	67637	51731	-1	-1	420	343	34152	2	20171013_MHSB-5-8_TMT-RP-3
S		R.ALEEANADLEVK.I	2225	2094	10584	4999	0	0	0	0	0	0	180015	137682	-1	-1	420	77	30902	3	20171013_MHSB-5-8_TMT-RP-1
S		R.ALEEANADLEVK.I	0	0	283457	133883	0	0	8021	554278604	0	0	6557587	5015481	-1	-1	420	77	31868	3	20171013_MHSB-5-8_TMT-RP-1
S		R.ALEEANADLEVK.I	3640	3426	48083	22710	0	0	0	0	0	0	723627	553456	-1	-1	420	77	31980	3	20171013_MHSB-5-8_TMT-RP-1
S		R.ALEEANADLEVK.I	1855	1746	22034	10407	0	0	0	0	0	0	363938	278353	-1	-1	420	77	32092	3	20171013_MHSB-5-8_TMT-RP-1
S		R.ALEEANADLEVK.I	3187	3000	19885	9392	0	0	0	0	0	0	152477	116619	-1	-1	420	77	32223	3	20171013_MHSB-5-8_TMT-RP-1
S		R.ALEEANADLEVK.I	33655	31683	169997	80293	0	0	0	0	14619	9661	90130	68934	-1	-1	420	77	28890	3	20171013_MHSB-5-8_TMT-RP-2
S		R.ALEEANADLEVK.I	0	0	767983	362736	0	0	0	0	0	0	16859302	12894608	-1	-1	420	77	29216	3	20171013_MHSB-5-8_TMT-RP-2
S		R.ALEEANADLEVK.I	8420	7926	72026	34019	0	0	0	0	0	0	1585901	1212954	-1	-1	420	77	29360	3	20171013_MHSB-5-8_TMT-RP-2
S		R.ALEEANADLEVK.I	5764	5426	42386	20019	0	0	0	0	0	0	590526	451655	-1	-1	420	77	29508	3	20171013_MHSB-5-8_TMT-RP-2
S		R.ALEEANADLEVK.I	44231	41639	291774	137811	0	0	0	0	0	0	5830547	4459414	-1	-1	420	77	32907	3	20171013_MHSB-5-8_TMT-RP-3
S		R.ALEEANADLEVK.I	38433	36181	71710	33870	0	0	0	0	0	0	779058	595851	-1	-1	420	77	33082	3	20171013_MHSB-5-8_TMT-RP-3
S		K.IRDWYQR.Q	47150	44387	1702799	804272	0	0	0	0	0	0	4470677	3419336	-1	-1	15	5	21101	2	20171013_MHSB-5-8_TMT-RP-5
S		K.IRDWYQR.Q	108187	101848	5029786	2375688	0	0	0	0	0	0	11295704	8639365	-1	-1	15	10	21069	3	20171013_MHSB-5-8_TMT-RP-5
S		K.IRDWYQR.Q	664842	625892	4000862	1889702	0	0	0	0	143909	95109	8147747	6231693	-1	-1	15	10	21092	3	20171013_MHSB-5-8_TMT-RP-5
S		R.QRPAEIK.D	57199	53847	99262	46883	0	0	0	0	49870	32958	691546	528919	-1	-1	4	2	14009	2	20171013_MHSB-5-8_TMT-RP-4
S		R.QRPAEIK.D	370414	348713	2023917	955944	0	0	0	0	963848	637004	9339394	7143108	-1	-1	4	2	13999	3	20171013_MHSB-5-8_TMT-RP-4
S		R.QRPAEIKDYSPYFK.T	0	0	1170233	552729	0	0	0	0	0	0	20042792	15329457	-1	-1	2	2	28590	4	20171013_MHSB-5-8_TMT-RP-5
S		K.TIEDLRNKILTATVDNANVLLQIDNAR.L	43551	40999	340931	161029	0	0	0	0	0	0	6644363	5081850	-1	-1	2	2	61910	4	20171013_MHSB-5-8_TMT-RP-5
S		K.ILTATVDNANVLLQIDNAR.L	0	0	39633	18719	0	0	0	0	0	0	796511	609200	-1	-1	16	6	51741	2	20171013_MHSB-5-8_TMT-RP-5
S		K.ILTATVDNANVLLQIDNAR.L	0	0	20147	9515	0	0	0	0	0	0	395970	302852	-1	-1	16	6	51912	2	20171013_MHSB-5-8_TMT-RP-5
S		K.ILTATVDNANVLLQIDNAR.L	7888	7425	19716	9312	0	0	0	0	7411	4897	57150	43710	-1	-1	16	6	52111	2	20171013_MHSB-5-8_TMT-RP-5
S		K.ILTATVDNANVLLQIDNAR.L	0	0	277068	130865	0	0	0	0	0	0	4668258	3570453	-1	-1	16	10	51701	3	20171013_MHSB-5-8_TMT-RP-5
S		K.ILTATVDNANVLLQIDNAR.L	0	0	149629	70673	0	0	0	0	0	0	3330841	2547548	-1	-1	16	10	51874	3	20171013_MHSB-5-8_TMT-RP-5
S		K.ILTATVDNANVLLQIDNAR.L	0	0	125441	59248	0	0	0	0	0	0	1451710	1110320	-1	-1	16	10	52015	3	20171013_MHSB-5-8_TMT-RP-5
S		K.ILTATVDNANVLLQIDNAR.L	19613	18463	85860	40553	0	0	0	0	10498	6938	418401	320008	-1	-1	16	10	52322	3	20171013_MHSB-5-8_TMT-RP-5
S		K.ILTATVDNANVLLQIDNAR.L	17089	16087	57244	27037	0	0	0	0	21550	14242	162241	124087	-1	-1	16	10	54818	3	20171013_MHSB-5-8_TMT-RP-5
S		R.LAADDFRTKYETELNLR.M	45551	42882	205958	97278	0	0	0	0	13131	8678	2266840	1733761	-1	-1	2	2	37656	3	20171013_MHSB-5-8_TMT-RP-4
S		R.TKYETELNLR.M	8250	7766	46322	21878	0	0	0	0	0	0	691379	528791	-1	-1	4	2	26561	2	20171013_MHSB-5-8_TMT-RP-4
S		R.TKYETELNLR.M	0	0	1013114	478517	0	0	0	0	0	0	19589122	14982473	-1	-1	4	2	26516	3	20171013_MHSB-5-8_TMT-RP-4
S		K.YETELNLR.M	4133	3890	13002	6141	0	0	0	0	1705	1126	79805	61037	-1	-1	2	2	25818	2	20171013_MHSB-5-8_TMT-RP-2
S		R.MSVEADINGLR.R	19183	18059	584913	276268	0	0	0	0	0	0	529220	404766	-1	-1	8	8	34397	2	20171013_MHSB-5-8_TMT-RP-3
S		R.MSVEADINGLR.R	70580	66445	178174	84155	0	0	0	0	103551	68436	124871	95505	-1	-1	8	8	33969	2	20171013_MHSB-5-8_TMT-RP-4
S		R.MSVEADINGLRR.V	115548	108778	3438822	1624237	0	0	0	0	0	0	7684725	5877557	-1	-1	4	4	29864	3	20171013_MHSB-5-8_TMT-RP-4
S		R.RVLDELTLAR.A	35080	33024	2028618	958164	0	0	0	0	0	0	1757768	1344404	-1	-1	6	6	33751	3	20171013_MHSB-5-8_TMT-RP-4
S		R.RVLDELTLAR.A	88890	83682	501925	237071	0	0	0	0	100259	66260	631014	482622	-1	-1	6	6	32128	3	20171013_MHSB-5-8_TMT-RP-5
S		R.VLDELTLAR.A	26446	24896	878745	415052	0	0	0	0	0	0	726429	555599	-1	-1	18	18	40396	2	20171013_MHSB-5-8_TMT-RP-3
S		R.VLDELTLAR.A	11859	11164	419077	197940	0	0	0	0	0	0	316583	242134	-1	-1	18	18	40532	2	20171013_MHSB-5-8_TMT-RP-3
S		R.VLDELTLAR.A	641958	604348	25968709	12265642	0	0	0	0	0	0	22846066	17473503	-1	-1	18	18	40176	2	20171013_MHSB-5-8_TMT-RP-4
S		R.VLDELTLAR.A	291048	273996	12844713	6066865	0	0	0	0	0	0	11074605	8470261	-1	-1	18	18	40345	2	20171013_MHSB-5-8_TMT-RP-4
S		R.VLDELTLAR.A	0	0	2536501	1198050	0	0	0	0	0	0	2000512	1530064	-1	-1	18	18	40489	2	20171013_MHSB-5-8_TMT-RP-4
S		R.VLDELTLAR.A	117226	110358	837976	395796	0	0	0	0	82567	54568	643768	492377	-1	-1	18	18	39188	2	20171013_MHSB-5-8_TMT-RP-5
S		R.ADLEMQIESLK.E	28736	27052	81260	38381	0	0	0	0	0	0	543674	415821	-1	-1	2	2	43588	2	20171013_MHSB-5-8_TMT-RP-4
S		R.ADLEMQIESLKEELAYLK.K	0	0	12736	6015	0	0	0	0	0	0	269510	206131	-1	-1	24	14	56944	3	20171013_MHSB-5-8_TMT-RP-3
S		R.ADLEMQIESLKEELAYLK.K	0	0	295220	139439	0	0	0	0	0	0	7907149	6047675	-1	-1	24	14	62107	3	20171013_MHSB-5-8_TMT-RP-4
S		R.ADLEMQIESLKEELAYLK.K	1449	1364	39987	18886	0	0	0	0	0	0	702068	536967	-1	-1	24	14	62226	3	20171013_MHSB-5-8_TMT-RP-4
S		R.ADLEMQIESLKEELAYLK.K	8430	7936	47836	22594	0	0	0	0	0	0	190637	145806	-1	-1	24	14	62332	3	20171013_MHSB-5-8_TMT-RP-4
S		R.ADLEMQIESLKEELAYLK.K	0	0	823068	388754	0	0	0	0	0	0	15497474	11853032	-1	-1	24	14	62892	3	20171013_MHSB-5-8_TMT-RP-5
S		R.ADLEMQIESLKEELAYLK.K	7950	7484	52932	25001	0	0	0	0	0	0	458837	350935	-1	-1	24	14	63139	3	20171013_MHSB-5-8_TMT-RP-5
S		R.ADLEMQIESLKEELAYLK.K	4533	4267	31738	14990	0	0	0	0	208	137	170491	130397	-1	-1	24	14	63293	3	20171013_MHSB-5-8_TMT-RP-5
S		R.ADLEMQIESLKEELAYLK.K	0	0	12054	5693	0	0	0	0	0	0	255056	195076	-1	-1	24	10	56963	4	20171013_MHSB-5-8_TMT-RP-3
S		R.ADLEMQIESLKEELAYLK.K	0	0	490723	231780	0	0	0	0	0	0	9671739	7397298	-1	-1	24	10	62114	4	20171013_MHSB-5-8_TMT-RP-4
S		R.ADLEMQIESLKEELAYLK.K	0	0	25213	11908	0	0	0	0	0	0	479436	366690	-1	-1	24	10	62227	4	20171013_MHSB-5-8_TMT-RP-4
S		R.ADLEMQIESLKEELAYLK.K	1858	1749	17027	8042	0	0	0	0	0	0	176285	134829	-1	-1	24	10	62355	4	20171013_MHSB-5-8_TMT-RP-4
S		R.ADLEMQIESLKEELAYLK.K	0	0	86185	40707	0	0	0	0	0	0	1485290	1136003	-1	-1	24	10	62988	4	20171013_MHSB-5-8_TMT-RP-5
S		R.ADLEMQIESLKEELAYLKK.N	0	0	36080	17041	0	0	0	0	0	0	451847	345589	-1	-1	10	2	58979	3	20171013_MHSB-5-8_TMT-RP-5
S		R.ADLEMQIESLKEELAYLKK.N	0	0	15530	7335	0	0	0	0	0	0	253651	194001	-1	-1	10	6	54886	4	20171013_MHSB-5-8_TMT-RP-3
S		R.ADLEMQIESLKEELAYLKK.N	0	0	1567561	740396	0	0	0	0	0	0	27079106	20711086	-1	-1	10	6	58960	4	20171013_MHSB-5-8_TMT-RP-5
S		R.ADLEMQIESLKEELAYLKK.N	28190	26538	82824	39119	0	0	0	0	36776	24305	235259	179934	-1	-1	10	6	59200	4	20171013_MHSB-5-8_TMT-RP-5
S		R.ADLEMQIESLKEELAYLKK.N	57532	54161	233070	110084	0	0	0	0	11113	7344	1861843	1424005	-1	-1	10	2	58974	5	20171013_MHSB-5-8_TMT-RP-5
S		K.KNHEEEMNALR.G	13837	13026	60877	28753	0	0	0	0	14275	9434	53662	41042	-1	-1	15	3	15641	2	20171013_MHSB-5-8_TMT-RP-3
S		K.KNHEEEMNALR.G	23316	21950	2475540	1169256	0	0	0	0	0	0	4004156	3062524	-1	-1	15	6	15595	3	20171013_MHSB-5-8_TMT-RP-3
S		K.KNHEEEMNALR.G	49753	46838	214050	101100	0	0	0	0	85357	56412	198517	151833	-1	-1	15	6	15411	3	20171013_MHSB-5-8_TMT-RP-4
S		K.KNHEEEMNALR.G	134266	126399	12055765	5694226	0	0	0	0	0	0	17358074	13276087	-1	-1	15	6	15592	4	20171013_MHSB-5-8_TMT-RP-3
S		K.KNHEEEMNALR.G	131031	123354	1025403	484322	0	0	0	0	68679	45389	1364545	1043653	-1	-1	15	6	15378	4	20171013_MHSB-5-8_TMT-RP-4
S		K.NHEEEMNALR.G	41209	38794	114902	54270	0	0	0	0	24492	16186	275294	210554	-1	-1	9	3	16984	2	20171013_MHSB-5-8_TMT-RP-1
S		K.NHEEEMNALR.G	24066	22656	994131	469551	0	0	0	0	0	0	1583905	1211428	-1	-1	9	6	16918	3	20171013_MHSB-5-8_TMT-RP-1
S		K.NHEEEMNALR.G	141624	133326	197167	93126	0	0	0	0	109374	72284	211949	162106	-1	-1	9	6	17088	3	20171013_MHSB-5-8_TMT-RP-1
S		R.GQVGGDVNVEMDAAPGVDLSR.I	3380	3181	5478	2587	0	0	0	0	2288	1512	24319	18600	-1	-1	12	8	30172	2	20171013_MHSB-5-8_TMT-RP-2
S		R.GQVGGDVNVEMDAAPGVDLSR.I	0	0	9823	4639	0	0	0	0	0	0	258813	197949	-1	-1	12	8	34723	2	20171013_MHSB-5-8_TMT-RP-3
S		R.GQVGGDVNVEMDAAPGVDLSR.I	0	0	12576	5939	0	0	0	0	0	0	279451	213734	-1	-1	12	8	34876	2	20171013_MHSB-5-8_TMT-RP-3
S		R.GQVGGDVNVEMDAAPGVDLSR.I	0	0	7546	3564	0	0	0	0	0	0	68540	52421	-1	-1	12	8	35283	2	20171013_MHSB-5-8_TMT-RP-3
S		R.GQVGGDVNVEMDAAPGVDLSR.I	2322	2185	10783	5093	0	0	0	0	626	413	130266	99632	-1	-1	12	4	30169	3	20171013_MHSB-5-8_TMT-RP-2
S		R.GQVGGDVNVEMDAAPGVDLSR.I	8958	8433	95706	45204	0	0	0	0	0	0	1151163	880451	-1	-1	12	4	34806	3	20171013_MHSB-5-8_TMT-RP-3
S		R.ILNEMRDQYEK.M	15484	14576	192032	90701	0	0	0	0	7258	4796	290694	222333	-1	-1	6	3	32014	2	20171013_MHSB-5-8_TMT-RP-4
S		R.ILNEMRDQYEK.M	0	0	4389643	2073333	0	0	0	0	0	0	6557575	5015472	-1	-1	6	3	31925	3	20171013_MHSB-5-8_TMT-RP-4
S		R.KDAEEWFFTK.T	12952	12193	34098	16105	0	0	0	0	3666	2422	261667	200132	-1	-1	4	2	39563	2	20171013_MHSB-5-8_TMT-RP-5
S		R.KDAEEWFFTK.T	63845	60104	392711	185486	0	0	0	0	0	0	8589389	6569477	-1	-1	4	2	39538	3	20171013_MHSB-5-8_TMT-RP-5
S		K.DAEEWFFTK.T	0	0	977412	461655	0	0	0	0	0	0	26071512	19940441	-1	-1	10	6	44885	2	20171013_MHSB-5-8_TMT-RP-4
S		K.DAEEWFFTK.T	0	0	1558793	736255	0	0	0	0	0	0	41226748	31531718	-1	-1	10	6	45035	2	20171013_MHSB-5-8_TMT-RP-4
S		K.DAEEWFFTK.T	41011	38608	114030	53859	0	0	0	0	23771	15710	658529	503666	-1	-1	10	6	43998	2	20171013_MHSB-5-8_TMT-RP-5
S		K.DAEEWFFTK.T	0	0	547284	258495	0	0	0	0	0	0	13892844	10625753	-1	-1	10	4	44895	3	20171013_MHSB-5-8_TMT-RP-4
S		K.DAEEWFFTK.T	0	0	394481	186322	0	0	0	0	0	0	10556733	8074173	-1	-1	10	4	45074	3	20171013_MHSB-5-8_TMT-RP-4
S		K.TEELNREVATNSELVQSGK.S	0	0	465866	220039	0	0	0	0	0	0	1004986	768649	-1	-1	3	3	30200	3	20171013_MHSB-5-8_TMT-RP-3
S		R.EVATNSELVQSGK.S	0	0	3152358	1488934	0	0	0	0	0	0	6083540	4652912	-1	-1	33	18	24676	2	20171013_MHSB-5-8_TMT-RP-3
S		R.EVATNSELVQSGK.S	0	0	5083829	2401214	0	0	0	0	0	0	11263043	8614385	-1	-1	33	18	24845	2	20171013_MHSB-5-8_TMT-RP-3
S		R.EVATNSELVQSGK.S	7643	7195	233384	110232	0	0	0	0	0	0	487874	373143	-1	-1	33	18	25384	2	20171013_MHSB-5-8_TMT-RP-3
S		R.EVATNSELVQSGK.S	0	0	198268	93646	0	0	0	0	0	0	127272	97342	-1	-1	33	18	25755	2	20171013_MHSB-5-8_TMT-RP-3
S		R.EVATNSELVQSGK.S	0	0	125746	59392	0	0	0	0	0	0	237813	181888	-1	-1	33	18	24325	2	20171013_MHSB-5-8_TMT-RP-4
S		R.EVATNSELVQSGK.S	0	0	82448	38942	0	0	0	0	0	0	175524	134247	-1	-1	33	18	24496	2	20171013_MHSB-5-8_TMT-RP-4
S		R.EVATNSELVQSGK.S	22911	21568	7189862	3395943	0	0	0	0	0	0	14080259	10769094	-1	-1	33	15	24678	3	20171013_MHSB-5-8_TMT-RP-3
S		R.EVATNSELVQSGK.S	338649	318809	22213546	10491988	0	0	0	0	0	0	48953780	37441633	-1	-1	33	15	24844	3	20171013_MHSB-5-8_TMT-RP-3
S		R.EVATNSELVQSGK.S	67273	63331	711038	335840	0	0	0	0	3899	2576	1410990	1079176	-1	-1	33	15	25376	3	20171013_MHSB-5-8_TMT-RP-3
S		R.EVATNSELVQSGK.S	33546	31580	1143605	540151	0	0	0	0	9565	6321	783692	599396	-1	-1	33	15	25752	3	20171013_MHSB-5-8_TMT-RP-3
S		R.EVATNSELVQSGK.S	45435	42773	833703	393777	0	0	0	0	0	0	1925075	1472367	-1	-1	33	15	24412	3	20171013_MHSB-5-8_TMT-RP-4
S		K.SEISELRR.T	0	0	3313449	1565021	0	0	0	0	0	0	8443815	6458137	-1	-1	9	9	17013	3	20171013_MHSB-5-8_TMT-RP-3
S		K.SEISELRR.T	0	0	4420166	2087750	0	0	0	0	0	0	11772963	9004390	-1	-1	9	9	17177	3	20171013_MHSB-5-8_TMT-RP-3
S		K.SEISELRR.T	92198	86796	712987	336760	0	0	0	0	0	0	1599920	1223677	-1	-1	9	9	16373	3	20171013_MHSB-5-8_TMT-RP-4
S		R.TMQNLEIELQSQLSMK.A	0	0	16714	7894	0	0	0	0	0	0	446038	341146	-1	-1	20	6	52774	2	20171013_MHSB-5-8_TMT-RP-4
S		R.TMQNLEIELQSQLSMK.A	1648	1551	5050	2385	0	0	0	0	0	0	22264	17028	-1	-1	20	6	53031	2	20171013_MHSB-5-8_TMT-RP-4
S		R.TMQNLEIELQSQLSMK.A	0	0	10245	4838	0	0	0	0	0	0	215402	164747	-1	-1	20	6	51112	2	20171013_MHSB-5-8_TMT-RP-5
S		R.TMQNLEIELQSQLSMK.A	0	0	271173	128081	0	0	0	0	0	0	6462505	4942759	-1	-1	20	12	52713	3	20171013_MHSB-5-8_TMT-RP-4
S		R.TMQNLEIELQSQLSMK.A	160637	151226	249510	117849	0	0	0	0	137829	91090	1315901	1006449	-1	-1	20	12	52901	3	20171013_MHSB-5-8_TMT-RP-4
S		R.TMQNLEIELQSQLSMK.A	2851	2683	29776	14063	0	0	0	0	0	0	397016	303652	-1	-1	20	12	53394	3	20171013_MHSB-5-8_TMT-RP-4
S		R.TMQNLEIELQSQLSMK.A	11140	10487	38418	18145	0	0	0	0	5926	3916	180249	137860	-1	-1	20	12	53592	3	20171013_MHSB-5-8_TMT-RP-4
S		R.TMQNLEIELQSQLSMK.A	18166	17101	51851	24490	0	0	0	0	9867	6521	229274	175357	-1	-1	20	12	54040	3	20171013_MHSB-5-8_TMT-RP-4
S		R.TMQNLEIELQSQLSMK.A	65494	61657	299578	141497	0	0	0	0	0	0	5258115	4021597	-1	-1	20	12	51130	3	20171013_MHSB-5-8_TMT-RP-5
S		R.TMQNLEIELQSQLSMK.A	8561	8059	24759	11694	0	0	0	0	26	17	193506	148000	-1	-1	20	2	52819	4	20171013_MHSB-5-8_TMT-RP-4
S		K.ASLENSLEETK.G	0	0	125816	59425	0	0	0	0	0	0	3558299	2721516	-1	-1	70	45	30210	2	20171013_MHSB-5-8_TMT-RP-1
S		K.ASLENSLEETK.G	827	778	7215	3407	0	0	0	0	0	0	91901	70289	-1	-1	70	45	30331	2	20171013_MHSB-5-8_TMT-RP-1
S		K.ASLENSLEETK.G	0	0	337920	159607	0	0	0	0	0	0	8448932	6462050	-1	-1	70	45	27394	2	20171013_MHSB-5-8_TMT-RP-2
S		K.ASLENSLEETK.G	0	0	44963	21237	0	0	0	0	0	0	1551407	1186572	-1	-1	70	45	27530	2	20171013_MHSB-5-8_TMT-RP-2
S		K.ASLENSLEETK.G	29073	27369	76906	36324	0	0	0	0	37926	25065	35601	27228	-1	-1	70	45	29300	2	20171013_MHSB-5-8_TMT-RP-3
S		K.ASLENSLEETK.G	0	0	571282	269830	0	0	0	0	0	0	14485021	11078671	-1	-1	70	45	30360	2	20171013_MHSB-5-8_TMT-RP-3
S		K.ASLENSLEETK.G	0	0	519797	245512	0	0	0	0	0	0	17521084	13400763	-1	-1	70	45	30504	2	20171013_MHSB-5-8_TMT-RP-3
S		K.ASLENSLEETK.G	41244	38827	93069	43958	0	0	0	0	36757	24292	227383	173910	-1	-1	70	45	31853	2	20171013_MHSB-5-8_TMT-RP-3
S		K.ASLENSLEETK.G	14597	13741	43492	20542	0	0	0	0	18281	12081	173728	132873	-1	-1	70	45	30149	2	20171013_MHSB-5-8_TMT-RP-4
S		K.ASLENSLEETK.G	7502	7062	133694	63146	0	0	0	0	0	0	3136628	2399007	-1	-1	70	25	30232	3	20171013_MHSB-5-8_TMT-RP-1
S		K.ASLENSLEETK.G	16643	15667	328154	154994	0	0	0	0	0	0	7048308	5390802	-1	-1	70	25	27418	3	20171013_MHSB-5-8_TMT-RP-2
S		K.ASLENSLEETK.G	7408	6974	48466	22891	0	0	0	0	0	0	815427	623668	-1	-1	70	25	27556	3	20171013_MHSB-5-8_TMT-RP-2
S		K.ASLENSLEETK.G	58416	54993	632685	298832	0	0	0	0	0	0	13201595	10097060	-1	-1	70	25	30364	3	20171013_MHSB-5-8_TMT-RP-3
S		K.ASLENSLEETK.G	0	0	206677	97618	0	0	0	0	0	0	5170872	3954871	-1	-1	70	25	30541	3	20171013_MHSB-5-8_TMT-RP-3
S		K.ASLENSLEETKGR.Y	8628	8122	16790	7930	0	0	0	0	6840	4520	63460	48536	-1	-1	16	4	27554	2	20171013_MHSB-5-8_TMT-RP-3
S		K.ASLENSLEETKGR.Y	0	0	165322	78085	0	0	0	0	0	0	1297007	991998	-1	-1	16	12	27353	3	20171013_MHSB-5-8_TMT-RP-3
S		K.ASLENSLEETKGR.Y	0	0	113389	53556	0	0	0	0	9198	6078	1280794	979597	-1	-1	16	12	27528	3	20171013_MHSB-5-8_TMT-RP-3
S		K.ASLENSLEETKGR.Y	56810	53481	304124	143645	0	0	0	0	16227	10724	2382364	1822118	-1	-1	16	12	26967	3	20171013_MHSB-5-8_TMT-RP-4
S		L.AQIQEMIGSVEEQLAQLR.C	2950	2777	18143	8569	0	0	0	0	0	0	196054	149949	-1	-1	2	2	63992	3	20171013_MHSB-5-8_TMT-RP-4
S		R.CEMEQQNQEYK.I	0	0	249337	117767	0	0	0	0	0	0	692224	529438	-1	-1	18	9	20713	2	20171013_MHSB-5-8_TMT-RP-1
S		R.CEMEQQNQEYK.I	0	0	349449	165053	0	0	0	0	0	0	846001	647052	-1	-1	18	9	18345	2	20171013_MHSB-5-8_TMT-RP-2
S		R.CEMEQQNQEYK.I	0	0	98162	46364	0	0	0	0	0	0	229871	175813	-1	-1	18	9	19115	2	20171013_MHSB-5-8_TMT-RP-3
S		R.CEMEQQNQEYK.I	9355	8806	1273136	601332	0	0	0	0	0	0	3250946	2486441	-1	-1	18	9	20709	3	20171013_MHSB-5-8_TMT-RP-1
S		R.CEMEQQNQEYK.I	16058	15117	441033	208310	0	0	0	0	0	0	1065007	814556	-1	-1	18	9	18407	3	20171013_MHSB-5-8_TMT-RP-2
S		R.CEMEQQNQEYK.I	19552	18406	363079	171490	0	0	0	0	0	0	852064	651689	-1	-1	18	9	19105	3	20171013_MHSB-5-8_TMT-RP-3
S		K.TRLEQEIATYR.R	11732	11044	178659	84384	0	0	0	0	0	0	380511	291028	-1	-1	42	14	27061	2	20171013_MHSB-5-8_TMT-RP-3
S		K.TRLEQEIATYR.R	0	0	241796	114206	0	0	0	0	0	0	582664	445642	-1	-1	42	14	27238	2	20171013_MHSB-5-8_TMT-RP-3
S		K.TRLEQEIATYR.R	51892	48851	1876633	886378	0	0	0	0	0	0	4802461	3673097	-1	-1	42	28	27049	3	20171013_MHSB-5-8_TMT-RP-3
S		K.TRLEQEIATYR.R	494616	465638	1902386	898542	0	0	0	0	2494073	1648326	1191518	911316	-1	-1	42	28	27235	3	20171013_MHSB-5-8_TMT-RP-3
S		K.TRLEQEIATYR.R	48169	45347	947928	447729	0	0	0	0	0	0	2315765	1771181	-1	-1	42	28	27386	3	20171013_MHSB-5-8_TMT-RP-3
S		K.TRLEQEIATYR.R	86894	81803	167516	79121	0	0	0	0	149899	99067	103848	79426	-1	-1	42	28	27564	3	20171013_MHSB-5-8_TMT-RP-3
S		K.TRLEQEIATYRR.L	45434	42772	301058	142196	0	0	0	0	43640	28841	381428	291730	-1	-1	7	7	23148	4	20171013_MHSB-5-8_TMT-RP-4
S		R.LEQEIATYR.R	0	0	211210	99759	0	0	0	0	0	0	259896	198777	-1	-1	14	14	27640	2	20171013_MHSB-5-8_TMT-RP-2
S		R.LEQEIATYR.R	11694	11008	414890	195962	0	0	0	0	0	0	378606	289571	-1	-1	14	14	30823	2	20171013_MHSB-5-8_TMT-RP-3
S		R.RLLEGEDAHLSSSQFSSGSQSSR.D	25107	23636	74879	35367	0	0	0	0	8532	5638	446264	341318	-1	-1	4	4	25822	4	20171013_MHSB-5-8_TMT-RP-3
S		R.RLLEGEDAHLSSSQFSSGSQSSR.D	0	0	112953	53350	0	0	0	0	0	0	1392469	1065011	-1	-1	4	4	25254	4	20171013_MHSB-5-8_TMT-RP-4
S		R.LLEGEDAHLSSSQFSSGSQSSR.D	0	0	4431	2092	0	0	0	0	0	0	71197	54454	-1	-1	6	2	30243	2	20171013_MHSB-5-8_TMT-RP-3
S		R.LLEGEDAHLSSSQFSSGSQSSR.D	0	0	679658	321018	0	0	0	0	0	0	10935252	8363678	-1	-1	6	4	30187	3	20171013_MHSB-5-8_TMT-RP-3
S		R.LLEGEDAHLSSSQFSSGSQSSR.D	60593	57043	206032	97313	0	0	0	0	0	0	2323071	1776769	-1	-1	6	4	29832	3	20171013_MHSB-5-8_TMT-RP-4
S		R.DVTSSSR.Q	0	0	210193	99279	0	0	0	0	0	0	5160905	3947248	-1	-1	16	16	7595	2	20171013_MHSB-5-8_TMT-RP-1
S		R.DVTSSSR.Q	0	0	64092	30272	0	0	0	0	0	0	1092236	835381	-1	-1	16	16	7749	2	20171013_MHSB-5-8_TMT-RP-1
S		R.DVTSSSR.Q	0	0	72573	34277	0	0	0	0	0	0	1173169	897282	-1	-1	16	16	7887	2	20171013_MHSB-5-8_TMT-RP-1
S		R.DVTSSSR.Q	0	0	104812	49505	0	0	0	0	0	0	2024193	1548176	-1	-1	16	16	8024	2	20171013_MHSB-5-8_TMT-RP-2
S		R.DVTSSSR.Q	3530	3323	17571	8299	0	0	0	0	0	0	287118	219598	-1	-1	16	16	8164	2	20171013_MHSB-5-8_TMT-RP-2
S		R.DVTSSSR.Q	7560	7117	14057	6639	0	0	0	0	7022	4640	121418	92864	-1	-1	16	16	8428	2	20171013_MHSB-5-8_TMT-RP-2
S		R.DVTSSSR.Q	32474	30571	183383	86616	0	0	0	0	0	0	3675032	2810798	-1	-1	16	16	7325	2	20171013_MHSB-5-8_TMT-RP-3
S		R.DVTSSSR.Q	16810	15825	56321	26601	0	0	0	0	0	0	694450	531140	-1	-1	16	16	7460	2	20171013_MHSB-5-8_TMT-RP-3
S		K.VMDVHDGK.V	0	0	151657	71631	0	0	0	0	0	0	3377995	2583613	-1	-1	6	4	20187	2	20171013_MHSB-5-8_TMT-RP-3
S		K.VMDVHDGK.V	18079	17019	137341	64869	0	0	0	0	0	0	2759192	2110330	-1	-1	6	4	19528	2	20171013_MHSB-5-8_TMT-RP-4
S		K.VMDVHDGK.V	0	0	3576366	1689203	0	0	0	0	0	0	103137760	78883514	-1	-1	6	2	20172	3	20171013_MHSB-5-8_TMT-RP-3
S		K.VVSTHEQVLR.T	4051	3813	6890	3254	0	0	0	0	0	0	72883	55743	-1	-1	14	6	10814	2	20171013_MHSB-5-8_TMT-RP-4
S		K.VVSTHEQVLR.T	18197	17130	46914	22158	0	0	0	0	17385	11489	703424	538004	-1	-1	14	6	19104	2	20171013_MHSB-5-8_TMT-RP-4
S		K.VVSTHEQVLR.T	0	0	8948	4226	0	0	0	0	2803	1852	55318	42309	-1	-1	14	6	17780	2	20171013_MHSB-5-8_TMT-RP-5
S		K.VVSTHEQVLR.T	138006	129920	312352	147531	0	0	0	0	101462	67055	1038773	794491	-1	-1	14	8	10871	3	20171013_MHSB-5-8_TMT-RP-4
S		K.VVSTHEQVLR.T	0	0	1569894	741498	0	0	0	0	0	0	32429784	24803479	-1	-1	14	8	19096	3	20171013_MHSB-5-8_TMT-RP-4
S		K.VVSTHEQVLR.T	206803	194687	661935	312647	0	0	0	0	120593	79699	2221215	1698866	-1	-1	14	8	19248	3	20171013_MHSB-5-8_TMT-RP-4
S		K.VVSTHEQVLR.T	47347	44573	116424	54989	0	0	0	0	8181	5406	1180696	903039	-1	-1	14	8	17769	3	20171013_MHSB-5-8_TMT-RP-5
P	P05787	138	63	0.797	483	53704	5.6	138	90990033	659348	85659295	620720	158617	402748581	2.91847e+06	190227718	1.37846e+06	441772	0	0	0	0	0	0	0	0	0	0	176888225	1.2818e+06	116904898	847137	159077	185977034	1.34766e+06	142241940	1.03074e+06	113640	6.24883	483	Keratin, type II cytoskeletal 8 OS=Homo sapiens GN=KRT8 PE=1 SV=7
S		R.SYTSGPGSR.I	211040	198676	1036711	489663	0	0	0	0	341389	225623	110424	84456	-1	-1	2	2	10460	2	20171013_MHSB-5-8_TMT-RP-3
S		R.VGSSNFR.G	169087	159181	857457	404997	0	0	0	0	293800	194171	115276	88167	-1	-1	2	2	12880	2	20171013_MHSB-5-8_TMT-RP-5
S	U	R.GGLGGGYGGASGMGGITAVTVNQSLLSPLVLEVDPNIQAVR.T	0	0	20331	9602	0	0	0	0	0	0	0	0	-1	-1	8	2	62102	3	20171013_MHSB-5-8_TMT-RP-5
S	U	R.GGLGGGYGGASGMGGITAVTVNQSLLSPLVLEVDPNIQAVR.T	0	0	13313	6288	0	0	0	0	6382	4217	0	0	-1	-1	8	2	62281	3	20171013_MHSB-5-8_TMT-RP-5
S	U	R.GGLGGGYGGASGMGGITAVTVNQSLLSPLVLEVDPNIQAVR.T	132385	124629	797052	376466	0	0	0	0	235214	155452	100794	77090	-1	-1	8	6	62098	4	20171013_MHSB-5-8_TMT-RP-5
S	U	R.GGLGGGYGGASGMGGITAVTVNQSLLSPLVLEVDPNIQAVR.T	132380	124624	403063	190376	0	0	0	0	180905	119559	73973	56577	-1	-1	8	6	62278	4	20171013_MHSB-5-8_TMT-RP-5
S	U	R.GGLGGGYGGASGMGGITAVTVNQSLLSPLVLEVDPNIQAVR.T	11442	10771	72119	34063	0	0	0	0	20188	13342	10261	7847	-1	-1	8	6	62683	4	20171013_MHSB-5-8_TMT-RP-5
S	U	R.GGLGGGYGGASGMGGITAVTVNQSLLSPLVLEVDPNIQAVR.T	16516	15548	92946	43900	0	0	0	0	21838	14432	14079	10768	-1	-1	8	6	62865	4	20171013_MHSB-5-8_TMT-RP-5
S	U	R.GGLGGGYGGASGMGGITAVTVNQSLLSPLVLEVDPNIQAVR.T	8758	8244	54022	25515	0	0	0	0	9858	6515	8331	6371	-1	-1	8	6	63370	4	20171013_MHSB-5-8_TMT-RP-5
S	U	R.GGLGGGYGGASGMGGITAVTVNQSLLSPLVLEVDPNIQAVR.T	6980	6571	24887	11754	0	0	0	0	10704	7074	5601	4283	-1	-1	8	6	64006	4	20171013_MHSB-5-8_TMT-RP-5
S		K.FASFIDK.V	2321645	2185630	41764282	19726269	0	0	0	0	514786	340220	49925535	38184867	-1	-1	69	69	38211	2	20171013_MHSB-5-8_TMT-RP-5
S		K.FASFIDK.V	1599564	1505853	28342177	13386687	0	0	0	0	459026	303369	37051474	28338316	-1	-1	69	69	38371	2	20171013_MHSB-5-8_TMT-RP-5
S		K.FASFIDK.V	378986	356783	7695941	3634976	0	0	0	0	186534	123279	10645804	8142298	-1	-1	69	69	38533	2	20171013_MHSB-5-8_TMT-RP-5
S		K.FASFIDKVR.F	48390	45555	506559	239259	0	0	0	0	30056	19863	279933	214102	-1	-1	44	22	37870	2	20171013_MHSB-5-8_TMT-RP-5
S		K.FASFIDKVR.F	65159	61341	2151498	1016203	0	0	0	0	0	0	1646406	1259231	-1	-1	44	22	37887	3	20171013_MHSB-5-8_TMT-RP-5
S		K.WSLLQQQK.T	787345	741218	3930169	1856312	0	0	0	0	1249582	825845	448860	343304	-1	-1	6	2	35690	2	20171013_MHSB-5-8_TMT-RP-5
S		K.WSLLQQQK.T	982744	925169	3797405	1793605	0	0	0	0	1473507	973836	585930	448140	-1	-1	6	4	35687	3	20171013_MHSB-5-8_TMT-RP-5
S		K.WSLLQQQK.T	1049852	988346	4604365	2174751	0	0	0	0	1571129	1038355	625523	478422	-1	-1	6	4	35725	3	20171013_MHSB-5-8_TMT-RP-5
S		R.SNMDNMFESYINNLR.R	143873	135444	679611	320996	0	0	0	0	205571	135861	116671	89234	-1	-1	10	4	50828	2	20171013_MHSB-5-8_TMT-RP-4
S		R.SNMDNMFESYINNLR.R	90993	85662	452164	213567	0	0	0	0	143098	94573	64067	49000	-1	-1	10	4	49454	2	20171013_MHSB-5-8_TMT-RP-5
S		R.SNMDNMFESYINNLR.R	204127	192168	1046541	494306	0	0	0	0	285158	188460	129565	99096	-1	-1	10	6	50852	3	20171013_MHSB-5-8_TMT-RP-4
S		R.SNMDNMFESYINNLR.R	167889	158053	916544	432905	0	0	0	0	286498	189345	128343	98161	-1	-1	10	6	49418	3	20171013_MHSB-5-8_TMT-RP-5
S		R.SNMDNMFESYINNLR.R	204968	192959	1025111	484184	0	0	0	0	342565	226400	159499	121990	-1	-1	10	6	49452	3	20171013_MHSB-5-8_TMT-RP-5
S		R.SNMDNMFESYINNLRR.Q	315010	296555	1862367	879640	0	0	0	0	328879	217355	263395	201454	-1	-1	2	2	45350	3	20171013_MHSB-5-8_TMT-RP-5
S		R.QLETLGQEK.L	768249	723240	3744233	1768490	0	0	0	0	973724	643531	495839	379235	-1	-1	10	8	26559	2	20171013_MHSB-5-8_TMT-RP-3
S		R.QLETLGQEK.L	137408	129357	798857	377319	0	0	0	0	205863	136054	97485	74560	-1	-1	10	8	26022	2	20171013_MHSB-5-8_TMT-RP-4
S		R.QLETLGQEK.L	242280	228085	1376088	649959	0	0	0	0	363295	240100	144965	110874	-1	-1	10	8	26190	2	20171013_MHSB-5-8_TMT-RP-4
S		R.QLETLGQEK.L	59148	55682	294808	139244	0	0	0	0	95450	63082	452912	346403	-1	-1	10	8	26338	2	20171013_MHSB-5-8_TMT-RP-4
S		R.QLETLGQEK.L	172872	162744	1042184	492248	0	0	0	0	283137	187124	143163	109496	-1	-1	10	2	26568	3	20171013_MHSB-5-8_TMT-RP-3
S		K.LKLEAELGNMQGLVEDFK.N	1380597	1299714	7158183	3380981	0	0	0	0	2465616	1629519	929916	711233	-1	-1	18	12	57316	3	20171013_MHSB-5-8_TMT-RP-4
S		K.LKLEAELGNMQGLVEDFK.N	155952	146815	742753	350820	0	0	0	0	258783	171029	103944	79500	-1	-1	18	12	57462	3	20171013_MHSB-5-8_TMT-RP-4
S		K.LKLEAELGNMQGLVEDFK.N	30140	28374	158290	74764	0	0	0	0	49470	32694	30135	23048	-1	-1	18	12	57724	3	20171013_MHSB-5-8_TMT-RP-4
S		K.LKLEAELGNMQGLVEDFK.N	1907846	1796074	9316961	4400623	0	0	0	0	2970595	1963258	1083823	828947	-1	-1	18	12	56070	3	20171013_MHSB-5-8_TMT-RP-5
S		K.LKLEAELGNMQGLVEDFK.N	176344	166012	805510	380461	0	0	0	0	291052	192355	105385	80602	-1	-1	18	12	56397	3	20171013_MHSB-5-8_TMT-RP-5
S		K.LKLEAELGNMQGLVEDFK.N	80812	76077	688311	325105	0	0	0	0	127764	84438	54046	41336	-1	-1	18	12	56694	3	20171013_MHSB-5-8_TMT-RP-5
S		K.LKLEAELGNMQGLVEDFK.N	303417	285641	1491237	704346	0	0	0	0	487078	321908	179432	137236	-1	-1	18	6	57292	4	20171013_MHSB-5-8_TMT-RP-4
S		K.LKLEAELGNMQGLVEDFK.N	403385	379752	2023831	955903	0	0	0	0	714397	472143	276345	211358	-1	-1	18	6	56179	4	20171013_MHSB-5-8_TMT-RP-5
S		K.LKLEAELGNMQGLVEDFK.N	121735	114603	570104	269273	0	0	0	0	190573	125949	95284	72876	-1	-1	18	6	56325	4	20171013_MHSB-5-8_TMT-RP-5
S		K.LEAELGNMQGLVEDFK.N	45791	43108	199033	94008	0	0	0	0	88257	58328	33096	25313	-1	-1	6	2	57402	2	20171013_MHSB-5-8_TMT-RP-4
S		K.LEAELGNMQGLVEDFK.N	29402	27679	116270	54917	0	0	0	0	51885	34290	18644	14259	-1	-1	6	4	53250	3	20171013_MHSB-5-8_TMT-RP-3
S		K.LEAELGNMQGLVEDFK.N	915306	861682	4114759	1943499	0	0	0	0	1677084	1108380	568605	434889	-1	-1	6	4	57372	3	20171013_MHSB-5-8_TMT-RP-4
S		K.NKYEDEINKR.T	36531	34390	228648	107995	0	0	0	0	48751	32219	176572	135048	-1	-1	16	16	17495	3	20171013_MHSB-5-8_TMT-RP-4
S		K.NKYEDEINKR.T	82021	77215	303326	143268	0	0	0	0	109824	72582	328429	251194	-1	-1	16	16	19527	3	20171013_MHSB-5-8_TMT-RP-4
S		R.TEMENEFVLIK.K	140284	132065	563381	266098	0	0	0	0	184744	122096	83500	63863	-1	-1	12	6	43543	2	20171013_MHSB-5-8_TMT-RP-3
S		R.TEMENEFVLIK.K	388427	365670	1607300	759166	0	0	0	0	664745	439328	220413	168579	-1	-1	12	6	43722	2	20171013_MHSB-5-8_TMT-RP-4
S		R.TEMENEFVLIK.K	148931	140205	340689	160915	0	0	0	0	160857	106309	123610	94541	-1	-1	12	6	43868	2	20171013_MHSB-5-8_TMT-RP-4
S		R.TEMENEFVLIK.K	162616	153089	736141	347696	0	0	0	0	268112	177194	103173	78910	-1	-1	12	6	43514	3	20171013_MHSB-5-8_TMT-RP-3
S		R.TEMENEFVLIK.K	12767	12019	47633	22498	0	0	0	0	23209	15338	10547	8066	-1	-1	12	6	43665	3	20171013_MHSB-5-8_TMT-RP-3
S		R.TEMENEFVLIK.K	318868	300187	1419857	670632	0	0	0	0	562491	371748	229349	175414	-1	-1	12	6	43760	3	20171013_MHSB-5-8_TMT-RP-4
S		R.TEMENEFVLIKK.D	110837	104343	708447	334616	0	0	0	0	209404	138394	120450	92124	-1	-1	2	2	40030	3	20171013_MHSB-5-8_TMT-RP-4
S		K.KDVDEAYMNKVELESR.L	181534	170898	1267131	598496	0	0	0	0	294317	194513	169484	129627	-1	-1	2	2	31206	4	20171013_MHSB-5-8_TMT-RP-4
S		K.DVDEAYMNK.V	42106	39639	151225	71427	0	0	0	0	53787	35547	24923	19062	-1	-1	8	6	26783	2	20171013_MHSB-5-8_TMT-RP-1
S		K.DVDEAYMNK.V	184271	173475	786713	371583	0	0	0	0	313473	207173	107737	82401	-1	-1	8	6	23857	2	20171013_MHSB-5-8_TMT-RP-2
S		K.DVDEAYMNK.V	212109	199682	1030604	486778	0	0	0	0	350508	231649	152196	116405	-1	-1	8	6	25646	2	20171013_MHSB-5-8_TMT-RP-3
S		K.DVDEAYMNK.V	380214	357939	1706558	806048	0	0	0	0	587252	388113	263214	201315	-1	-1	8	2	25648	3	20171013_MHSB-5-8_TMT-RP-3
S		K.DVDEAYMNKVELESR.L	21605	20339	167533	79129	0	0	0	0	47572	31440	24173	18488	-1	-1	6	6	29460	3	20171013_MHSB-5-8_TMT-RP-2
S		K.DVDEAYMNKVELESR.L	597554	562546	4371365	2064700	0	0	0	0	945961	625183	478435	365924	-1	-1	6	6	33017	3	20171013_MHSB-5-8_TMT-RP-3
S		K.DVDEAYMNKVELESR.L	100495	94607	817822	386276	0	0	0	0	199522	131863	111315	85137	-1	-1	6	6	33182	3	20171013_MHSB-5-8_TMT-RP-3
S		K.DVDEAYMNKVELESRLEGLTDEINFLR.Q	76046	71590	719608	339888	0	0	0	0	64796	42823	88854	67958	-1	-1	2	2	58932	4	20171013_MHSB-5-8_TMT-RP-4
S		R.LEGLTDEINFLR.Q	1022933	963004	6514649	3077024	0	0	0	0	2081172	1375441	885489	677254	-1	-1	8	4	51902	2	20171013_MHSB-5-8_TMT-RP-4
S		R.LEGLTDEINFLR.Q	162772	153235	965038	455810	0	0	0	0	297030	196306	124888	95518	-1	-1	8	4	52067	2	20171013_MHSB-5-8_TMT-RP-4
S		R.LEGLTDEINFLR.Q	270489	254642	1547943	731130	0	0	0	0	445437	294388	211866	162042	-1	-1	8	4	51917	3	20171013_MHSB-5-8_TMT-RP-4
S		R.LEGLTDEINFLR.Q	51273	48269	310936	146862	0	0	0	0	98882	65350	45330	34670	-1	-1	8	4	52068	3	20171013_MHSB-5-8_TMT-RP-4
S		R.QLYEEEIR.E	785815	739777	3764914	1778258	0	0	0	0	1266747	837189	508231	388713	-1	-1	4	4	26307	2	20171013_MHSB-5-8_TMT-RP-1
S		R.QLYEEEIR.E	215539	202911	954091	450639	0	0	0	0	310690	205334	130868	100092	-1	-1	4	4	23581	2	20171013_MHSB-5-8_TMT-RP-2
S		R.QLYEEEIRELQSQISDTSVVLSMDNSR.S	8316	7828	71200	33629	0	0	0	0	14721	9729	9432	7213	-1	-1	10	6	52752	3	20171013_MHSB-5-8_TMT-RP-3
S		R.QLYEEEIRELQSQISDTSVVLSMDNSR.S	3176	2989	11603	5480	0	0	0	0	3179	2100	2476	1893	-1	-1	10	6	52866	3	20171013_MHSB-5-8_TMT-RP-3
S		R.QLYEEEIRELQSQISDTSVVLSMDNSR.S	9229	8688	63659	30067	0	0	0	0	11074	7318	9888	7562	-1	-1	10	6	56820	3	20171013_MHSB-5-8_TMT-RP-4
S		R.QLYEEEIRELQSQISDTSVVLSMDNSR.S	19086	17967	159766	75461	0	0	0	0	30075	19876	21974	16806	-1	-1	10	4	52787	4	20171013_MHSB-5-8_TMT-RP-3
S		R.QLYEEEIRELQSQISDTSVVLSMDNSR.S	104972	98822	1334585	630356	0	0	0	0	188301	124447	273141	208908	-1	-1	10	4	56714	4	20171013_MHSB-5-8_TMT-RP-4
S		R.ELQSQISDTSVVLSMDNSR.S	82151	77338	377664	178379	0	0	0	0	138406	91472	33134	25342	-1	-1	8	4	38998	2	20171013_MHSB-5-8_TMT-RP-3
S		R.ELQSQISDTSVVLSMDNSR.S	9641	9076	26238	12392	0	0	0	0	16301	10773	6257	4785	-1	-1	8	4	39255	2	20171013_MHSB-5-8_TMT-RP-4
S		R.ELQSQISDTSVVLSMDNSR.S	616483	580366	2686585	1268938	0	0	0	0	1026993	678736	386603	295688	-1	-1	8	4	38987	3	20171013_MHSB-5-8_TMT-RP-3
S		R.ELQSQISDTSVVLSMDNSR.S	170015	160054	499771	236053	0	0	0	0	336065	222104	118947	90974	-1	-1	8	4	39223	3	20171013_MHSB-5-8_TMT-RP-4
S		R.SLDMDSIIAEVK.A	2879150	2710474	15766867	7447068	0	0	0	0	5175257	3420313	1776370	1358632	-1	-1	10	6	49952	2	20171013_MHSB-5-8_TMT-RP-4
S		R.SLDMDSIIAEVK.A	225863	212630	1046963	494505	0	0	0	0	502437	332059	179629	137386	-1	-1	10	6	50088	2	20171013_MHSB-5-8_TMT-RP-4
S		R.SLDMDSIIAEVK.A	55511	52258	240031	113372	0	0	0	0	90276	59663	46924	35889	-1	-1	10	6	50717	2	20171013_MHSB-5-8_TMT-RP-4
S		R.SLDMDSIIAEVK.A	2489319	2343481	12899441	6092714	0	0	0	0	3967416	2622054	1502091	1148853	-1	-1	10	4	49953	3	20171013_MHSB-5-8_TMT-RP-4
S		R.SLDMDSIIAEVK.A	443760	417762	2440904	1152897	0	0	0	0	803547	531062	353399	270292	-1	-1	10	4	50089	3	20171013_MHSB-5-8_TMT-RP-4
S		K.AQYEDIANR.S	1381138	1300223	7644595	3610725	0	0	0	0	2348074	1551835	801450	612978	-1	-1	12	12	20896	2	20171013_MHSB-5-8_TMT-RP-1
S		K.AQYEDIANR.S	1482321	1395478	8505258	4017236	0	0	0	0	2528411	1671020	964268	737507	-1	-1	12	12	18528	2	20171013_MHSB-5-8_TMT-RP-2
S		K.AQYEDIANR.S	3672	3456	191573	90484	0	0	0	0	7930	5240	9603	7344	-1	-1	12	12	19584	2	20171013_MHSB-5-8_TMT-RP-2
S		K.AQYEDIANR.S	61355	57760	316688	149579	0	0	0	0	100000	66089	53949	41262	-1	-1	12	12	19552	2	20171013_MHSB-5-8_TMT-RP-3
S		R.SRAEAESMYQIK.Y	355286	334471	1611708	761248	0	0	0	0	692851	457903	280878	214825	-1	-1	2	2	23618	3	20171013_MHSB-5-8_TMT-RP-4
S		R.AEAESMYQIK.Y	898907	846244	4182313	1975406	0	0	0	0	1408794	931068	429146	328226	-1	-1	6	6	29318	2	20171013_MHSB-5-8_TMT-RP-3
S		R.AEAESMYQIK.Y	7162	6742	63153	29828	0	0	0	0	39837	26328	24257	18552	-1	-1	6	6	29506	2	20171013_MHSB-5-8_TMT-RP-3
S		R.AEAESMYQIK.Y	502066	472652	2821057	1332452	0	0	0	0	922135	609436	353404	270296	-1	-1	6	6	28829	2	20171013_MHSB-5-8_TMT-RP-4
S		R.AEAESMYQIKYEELQSLAGK.H	43154	40625	385034	181860	0	0	0	0	45943	30363	39144	29938	-1	-1	2	2	48358	3	20171013_MHSB-5-8_TMT-RP-4
S		K.YEELQSLAGK.H	811998	764426	4430739	2092743	0	0	0	0	1447050	956351	487670	372987	-1	-1	4	2	35912	2	20171013_MHSB-5-8_TMT-RP-4
S		K.YEELQSLAGK.H	803044	755997	4241177	2003209	0	0	0	0	1461326	965786	509089	389369	-1	-1	4	2	35881	3	20171013_MHSB-5-8_TMT-RP-4
S		R.TKTEISEMNR.N	29891	28139	129018	60938	0	0	0	0	48763	32227	20241	15481	-1	-1	4	2	18965	2	20171013_MHSB-5-8_TMT-RP-4
S		R.TKTEISEMNR.N	1449108	1364211	7089484	3348532	0	0	0	0	2483787	1641528	1064589	814236	-1	-1	4	2	18879	3	20171013_MHSB-5-8_TMT-RP-4
S		K.TEISEMNR.N	61092	57512	311408	147085	0	0	0	0	128775	85107	65717	50262	-1	-1	2	2	17688	2	20171013_MHSB-5-8_TMT-RP-2
S		R.LQAEIEGLK.G	2703660	2545265	13830283	6532373	0	0	0	0	4467372	2952474	1796421	1373968	-1	-1	6	6	38477	2	20171013_MHSB-5-8_TMT-RP-4
S		R.LQAEIEGLK.G	2037922	1918529	10397537	4911005	0	0	0	0	4068704	2688995	1343927	1027884	-1	-1	6	6	38592	2	20171013_MHSB-5-8_TMT-RP-4
S		R.LQAEIEGLK.G	66388	62498	250403	118271	0	0	0	0	106203	70189	47813	36569	-1	-1	6	6	38664	2	20171013_MHSB-5-8_TMT-RP-4
S		R.LQAEIEGLKGQR.A	173410	163250	1245782	588412	0	0	0	0	172822	114217	192341	147109	-1	-1	4	4	34895	3	20171013_MHSB-5-8_TMT-RP-4
S		R.LQAEIEGLKGQR.A	171384	161343	1442246	681207	0	0	0	0	181793	120146	207812	158942	-1	-1	4	4	33531	3	20171013_MHSB-5-8_TMT-RP-5
S		R.ASLEAAIADAEQR.G	70783	66636	361475	170733	0	0	0	0	107286	70905	41588	31808	-1	-1	30	14	34560	2	20171013_MHSB-5-8_TMT-RP-1
S		R.ASLEAAIADAEQR.G	47180	44415	252480	119252	0	0	0	0	81982	54181	27184	20791	-1	-1	30	14	34660	2	20171013_MHSB-5-8_TMT-RP-1
S		R.ASLEAAIADAEQR.G	525908	495097	2791603	1318540	0	0	0	0	861619	569441	330915	253095	-1	-1	30	14	32035	2	20171013_MHSB-5-8_TMT-RP-2
S		R.ASLEAAIADAEQR.G	217249	204521	1050969	496397	0	0	0	0	338059	223422	117072	89540	-1	-1	30	14	32152	2	20171013_MHSB-5-8_TMT-RP-2
S		R.ASLEAAIADAEQR.G	15571	14658	88791	41938	0	0	0	0	28297	18701	11687	8938	-1	-1	30	14	32280	2	20171013_MHSB-5-8_TMT-RP-2
S		R.ASLEAAIADAEQR.G	692249	651693	3483030	1645118	0	0	0	0	1088904	719653	422775	323353	-1	-1	30	14	37204	2	20171013_MHSB-5-8_TMT-RP-3
S		R.ASLEAAIADAEQR.G	52200	49141	109066	51514	0	0	0	0	31769	20996	0	0	-1	-1	30	14	37372	2	20171013_MHSB-5-8_TMT-RP-3
S		R.ASLEAAIADAEQR.G	132392	124635	687390	324670	0	0	0	0	217053	143449	74870	57263	-1	-1	30	16	34558	3	20171013_MHSB-5-8_TMT-RP-1
S		R.ASLEAAIADAEQR.G	50688	47718	274449	129628	0	0	0	0	92119	60881	35877	27440	-1	-1	30	16	34659	3	20171013_MHSB-5-8_TMT-RP-1
S		R.ASLEAAIADAEQR.G	1088820	1025031	5700588	2692524	0	0	0	0	1762347	1164730	606123	463584	-1	-1	30	16	32034	3	20171013_MHSB-5-8_TMT-RP-2
S		R.ASLEAAIADAEQR.G	407393	383525	2154892	1017807	0	0	0	0	729264	481968	277141	211967	-1	-1	30	16	32151	3	20171013_MHSB-5-8_TMT-RP-2
S		R.ASLEAAIADAEQR.G	37967	35742	196037	92592	0	0	0	0	62931	41590	22930	17537	-1	-1	30	16	32279	3	20171013_MHSB-5-8_TMT-RP-2
S		R.ASLEAAIADAEQR.G	10203	9605	35227	16638	0	0	0	0	14126	9335	5520	4221	-1	-1	30	16	32399	3	20171013_MHSB-5-8_TMT-RP-2
S		R.ASLEAAIADAEQR.G	1229570	1157535	6918748	3267890	0	0	0	0	1945121	1285525	831088	635646	-1	-1	30	16	37205	3	20171013_MHSB-5-8_TMT-RP-3
S		R.ASLEAAIADAEQR.G	52621	49538	193891	91579	0	0	0	0	58749	38827	25098	19195	-1	-1	30	16	37373	3	20171013_MHSB-5-8_TMT-RP-3
S		R.ASLEAAIADAEQRGELAIK.D	360105	339008	1950882	921448	0	0	0	0	568251	375555	252045	192773	-1	-1	2	2	48534	3	20171013_MHSB-5-8_TMT-RP-4
S		R.ASLEAAIADAEQRGELAIKDANAK.L	91937	86550	811410	383248	0	0	0	0	98415	65042	132726	101513	-1	-1	2	2	51096	5	20171013_MHSB-5-8_TMT-RP-4
S		K.LSELEAALQR.A	1542776	1452392	7875600	3719834	0	0	0	0	2808977	1856445	1048557	801974	-1	-1	8	4	42952	2	20171013_MHSB-5-8_TMT-RP-4
S		K.LSELEAALQR.A	233618	219931	1432673	676685	0	0	0	0	458432	302976	206372	157840	-1	-1	8	4	43096	2	20171013_MHSB-5-8_TMT-RP-4
S		K.LSELEAALQR.A	243746	229466	1307555	617589	0	0	0	0	377017	249169	162740	124469	-1	-1	8	4	42973	3	20171013_MHSB-5-8_TMT-RP-4
S		K.LSELEAALQR.A	23019	21670	122056	57649	0	0	0	0	46320	30612	20079	15357	-1	-1	8	4	43143	3	20171013_MHSB-5-8_TMT-RP-4
S		R.EYQELMNVK.L	193344	182016	2166383	1023234	0	0	0	0	246184	162702	1645329	1258407	-1	-1	12	6	34716	2	20171013_MHSB-5-8_TMT-RP-3
S		R.EYQELMNVK.L	829807	781192	7493761	3539482	0	0	0	0	814393	538230	5682059	4345845	-1	-1	12	6	34041	2	20171013_MHSB-5-8_TMT-RP-4
S		R.EYQELMNVK.L	59800	56296	1618096	764265	0	0	0	0	0	0	1268447	970154	-1	-1	12	6	34232	2	20171013_MHSB-5-8_TMT-RP-4
S		R.EYQELMNVK.L	104956	98807	1243636	587399	0	0	0	0	146088	96549	1012072	774069	-1	-1	12	6	34771	3	20171013_MHSB-5-8_TMT-RP-3
S		R.EYQELMNVK.L	1045590	984333	10868199	5133310	0	0	0	0	1171108	773982	8896289	6804205	-1	-1	12	6	34078	3	20171013_MHSB-5-8_TMT-RP-4
S		R.EYQELMNVK.L	278250	261948	3519344	1662270	0	0	0	0	436949	288778	3048674	2331736	-1	-1	12	6	34235	3	20171013_MHSB-5-8_TMT-RP-4
S		K.LALDIEIATYRK.L	117329	110455	1530052	722680	0	0	0	0	65018	42970	317452	242798	-1	-1	7	7	41639	3	20171013_MHSB-5-8_TMT-RP-5
S		R.KLLEGEESR.L	260347	245094	335668	158544	0	0	0	0	660430	436476	264519	202313	-1	-1	20	12	20961	2	20171013_MHSB-5-8_TMT-RP-3
S		R.KLLEGEESR.L	999223	940683	1098089	518653	0	0	0	0	2441302	1613450	792507	606138	-1	-1	20	12	20254	2	20171013_MHSB-5-8_TMT-RP-4
S		R.KLLEGEESR.L	43964	41388	49497	23378	0	0	0	0	60322	39866	49204	37633	-1	-1	20	12	20410	2	20171013_MHSB-5-8_TMT-RP-4
S		R.KLLEGEESR.L	9451898	8898156	11156772	5269610	0	0	0	0	24271672	16041083	8024105	6137127	-1	-1	20	8	20960	3	20171013_MHSB-5-8_TMT-RP-3
S		R.KLLEGEESR.L	25700352	24194691	35646920	16836892	0	0	0	0	66254402	43787359	22667835	17337185	-1	-1	20	8	20218	3	20171013_MHSB-5-8_TMT-RP-4
S		R.LESGMQNMSIHTK.T	11552	10875	21349	10083	0	0	0	0	14959	9886	11575	8852	-1	-1	6	2	27613	2	20171013_MHSB-5-8_TMT-RP-5
S		R.LESGMQNMSIHTK.T	154117	145088	405899	191715	0	0	0	0	190850	126132	163276	124879	-1	-1	6	4	28999	3	20171013_MHSB-5-8_TMT-RP-4
S		R.LESGMQNMSIHTK.T	267077	251430	224577	106073	0	0	0	0	218483	144394	321037	245540	-1	-1	6	4	27595	3	20171013_MHSB-5-8_TMT-RP-5
S	U	K.TTSGYAGGLSSAYGGLTSPGLSYSLGSSFGSGAGSSSFSR.T	0	0	10464	4942	0	0	0	0	4393	2903	0	0	-1	-1	3	1	46865	3	20171013_MHSB-5-8_TMT-RP-5
S	U	K.TTSGYAGGLSSAYGGLTSPGLSYSLGSSFGSGAGSSSFSR.T	10690	10063	57821	27310	0	0	0	0	9602	6345	92612	70833	-1	-1	3	2	43676	4	20171013_MHSB-5-8_TMT-RP-5
S	U	K.TTSGYAGGLSSAYGGLTSPGLSYSLGSSFGSGAGSSSFSR.T	21716	20443	135628	64060	0	0	0	0	39507	26110	59837	45765	-1	-1	3	2	46884	4	20171013_MHSB-5-8_TMT-RP-5
S		K.LVSESSDVLPK.-	2468542	2323921	12833282	6061465	0	0	0	0	4020934	2657424	1550025	1185515	-1	-1	2	2	34233	2	20171013_MHSB-5-8_TMT-RP-4
P	P09382	33	12	0.778	135	14716	5.5	33	45858225	1.38964e+06	43171593	1.30823e+06	443855	18304494	554682	8645633	261989	86155	0	0	0	0	0	0	0	0	0	0	23440427	710316	15491699	469445	152973	21712614	657958	16606580	503230	143477	5.90835	135	Galectin-1 OS=Homo sapiens GN=LGALS1 PE=1 SV=2
S	U	R.VRGEVAPDAK.S	2623378	2469686	946349	446983	0	0	0	0	1387601	917061	1268777	970406	-1	-1	2	2	17071	3	20171013_MHSB-5-8_TMT-RP-3
S	U	R.VRGEVAPDAK.S	2762730	2600874	1030411	486687	0	0	0	0	1606193	1061528	1541227	1178786	-1	-1	2	2	16556	3	20171013_MHSB-5-8_TMT-RP-4
S	U	R.GEVAPDAK.S	2067632	1946499	837856	395739	0	0	0	0	909304	600956	849949	650071	-1	-1	5	5	18739	2	20171013_MHSB-5-8_TMT-RP-1
S	U	R.GEVAPDAK.S	247643	233134	125467	59261	0	0	0	0	124262	82124	147237	112612	-1	-1	5	5	18789	2	20171013_MHSB-5-8_TMT-RP-1
S	U	R.GEVAPDAK.S	2774950	2612378	1131328	534353	0	0	0	0	1297523	857529	1335377	1021344	-1	-1	5	5	16750	2	20171013_MHSB-5-8_TMT-RP-2
S	U	R.GEVAPDAK.S	728323	685654	280792	132624	0	0	0	0	329743	217926	299584	229132	-1	-1	5	5	16960	2	20171013_MHSB-5-8_TMT-RP-3
S	U	R.GEVAPDAK.S	3337336	3141817	1406955	664538	0	0	0	0	1628635	1076360	1642660	1256366	-1	-1	5	5	17109	2	20171013_MHSB-5-8_TMT-RP-3
S	U	K.SFVLNLGK.D	6971370	6562950	2823206	1333467	0	0	0	0	4041318	2670896	3660920	2800004	-1	-1	1	1	39617	2	20171013_MHSB-5-8_TMT-RP-5
S	U	K.DSNNLCLHFNPR.F	59709	56210	58722	27735	0	0	0	0	44473	29392	41454	31705	-1	-1	2	1	26847	2	20171013_MHSB-5-8_TMT-RP-4
S	U	K.DSNNLCLHFNPR.F	471477	443855	249344	117771	0	0	0	0	234733	155134	187593	143477	-1	-1	2	1	26828	3	20171013_MHSB-5-8_TMT-RP-4
S	U	R.FNAHGDANTIVCNSK.D	1928964	1815955	696566	329004	0	0	0	0	985594	651376	877371	671045	-1	-1	2	2	24729	3	20171013_MHSB-5-8_TMT-RP-4
S	U	R.FNAHGDANTIVCNSK.D	162251	152745	100693	47559	0	0	0	0	116711	77133	80832	61823	-1	-1	2	2	23448	3	20171013_MHSB-5-8_TMT-RP-5
S	U	K.DGGAWGTEQR.E	598342	563288	213616	100895	0	0	0	0	317438	209793	295078	225686	-1	-1	2	2	16073	2	20171013_MHSB-5-8_TMT-RP-2
S	U	K.DGGAWGTEQR.E	128620	121084	61309	28957	0	0	0	0	100378	66339	83281	63696	-1	-1	2	2	15845	2	20171013_MHSB-5-8_TMT-RP-3
S	U	R.EAVFPFQPGSVAEVCITFDQANLTVK.L	622229	585775	216120	102078	0	0	0	0	277122	183149	273671	209313	-1	-1	8	4	58176	3	20171013_MHSB-5-8_TMT-RP-5
S	U	R.EAVFPFQPGSVAEVCITFDQANLTVK.L	319381	300669	114463	54063	0	0	0	0	158624	104834	143574	109810	-1	-1	8	4	58446	3	20171013_MHSB-5-8_TMT-RP-5
S	U	R.EAVFPFQPGSVAEVCITFDQANLTVK.L	51987	48941	26884	12697	0	0	0	0	28046	18535	22754	17403	-1	-1	8	4	58910	3	20171013_MHSB-5-8_TMT-RP-5
S	U	R.EAVFPFQPGSVAEVCITFDQANLTVK.L	54783	51573	40810	19275	0	0	0	0	44368	29322	37040	28329	-1	-1	8	4	59164	3	20171013_MHSB-5-8_TMT-RP-5
S	U	R.EAVFPFQPGSVAEVCITFDQANLTVK.L	475742	447870	189657	89579	0	0	0	0	239828	158501	233173	178339	-1	-1	8	4	58213	4	20171013_MHSB-5-8_TMT-RP-5
S	U	R.EAVFPFQPGSVAEVCITFDQANLTVK.L	405940	382157	182408	86155	0	0	0	0	225871	149277	180262	137870	-1	-1	8	4	58412	4	20171013_MHSB-5-8_TMT-RP-5
S	U	R.EAVFPFQPGSVAEVCITFDQANLTVK.L	201958	190126	92894	43876	0	0	0	0	100996	66747	102846	78660	-1	-1	8	4	58610	4	20171013_MHSB-5-8_TMT-RP-5
S	U	R.EAVFPFQPGSVAEVCITFDQANLTVK.L	117027	110170	100435	47437	0	0	0	0	57046	37701	64871	49615	-1	-1	8	4	58812	4	20171013_MHSB-5-8_TMT-RP-5
S	U	K.LPDGYEFK.F	9522565	8964683	3992178	1885601	0	0	0	0	4452927	2942927	4028820	3081388	-1	-1	1	1	35196	2	20171013_MHSB-5-8_TMT-RP-4
S	U	R.LNLEAINYMAADGDFK.I	727363	684750	245293	115857	0	0	0	0	379038	250505	340705	260583	-1	-1	10	3	51699	2	20171013_MHSB-5-8_TMT-RP-4
S	U	R.LNLEAINYMAADGDFK.I	22899	21557	19877	9388	0	0	0	0	16386	10829	18010	13774	-1	-1	10	3	52060	2	20171013_MHSB-5-8_TMT-RP-4
S	U	R.LNLEAINYMAADGDFK.I	19491	18349	13613	6429	0	0	0	0	15471	10224	16010	12245	-1	-1	10	3	52222	2	20171013_MHSB-5-8_TMT-RP-4
S	U	R.LNLEAINYMAADGDFK.I	241142	227014	128404	60648	0	0	0	0	128350	84826	139269	106518	-1	-1	10	7	49973	3	20171013_MHSB-5-8_TMT-RP-4
S	U	R.LNLEAINYMAADGDFK.I	6001950	5650324	2015674	952051	0	0	0	0	3063458	2024631	2666468	2039411	-1	-1	10	7	51661	3	20171013_MHSB-5-8_TMT-RP-4
S	U	R.LNLEAINYMAADGDFK.I	952798	896978	376573	177864	0	0	0	0	462961	305969	508944	389258	-1	-1	10	7	51801	3	20171013_MHSB-5-8_TMT-RP-4
S	U	R.LNLEAINYMAADGDFK.I	325854	306763	147584	69707	0	0	0	0	165404	109315	144292	110359	-1	-1	10	7	52011	3	20171013_MHSB-5-8_TMT-RP-4
S	U	R.LNLEAINYMAADGDFK.I	472854	445151	181266	85616	0	0	0	0	231464	152973	223148	170671	-1	-1	10	7	52233	3	20171013_MHSB-5-8_TMT-RP-4
S	U	R.LNLEAINYMAADGDFK.I	179130	168635	106190	50156	0	0	0	0	98783	65285	95975	73405	-1	-1	10	7	52538	3	20171013_MHSB-5-8_TMT-RP-4
S	U	R.LNLEAINYMAADGDFK.I	280407	263979	151557	71583	0	0	0	0	170378	112602	161442	123476	-1	-1	10	7	50323	3	20171013_MHSB-5-8_TMT-RP-5
P	contaminant_KERATIN10	115	46	0.76	400	44106	5.1	115	17749294	154342	16709391	145299	41980	368777899	3.20676e+06	174182570	1.51463e+06	417865	0	0	0	0	0	50669	440.6	3120390825	2.71338e+07	0	8281376	72012	5473108	47592.2	1418	66933433	582030	51193086	445157	8222	6.06239	400	no description
S		R.QSSATSSFGGLGGGSVR.F	33509	31545	766307	361945	0	0	0	0	0	0	0	0	-1	-1	4	2	23850	2	20171013_MHSB-5-8_TMT-RP-5
S		R.QSSATSSFGGLGGGSVR.F	918234	864439	1754798	828833	0	0	0	0	963920	637052	740878	566650	-1	-1	4	2	23885	3	20171013_MHSB-5-8_TMT-RP-5
S		R.FGPGVAFR.A	130777	123115	2786218	1315997	0	0	0	0	60844	40211	52248	39961	-1	-1	2	2	30001	2	20171013_MHSB-5-8_TMT-RP-5
S		R.APSIHGGSGGR.G	19364	18229	143998	68013	0	0	0	0	21988	14531	10867	8311	-1	-1	4	2	9824	2	20171013_MHSB-5-8_TMT-RP-4
S		R.APSIHGGSGGR.G	443753	417755	7204007	3402624	0	0	0	0	226879	149943	108980	83351	-1	-1	4	2	9816	3	20171013_MHSB-5-8_TMT-RP-4
S		R.GVSVSSAR.F	753317	709183	18561400	8766993	0	0	0	0	0	0	0	0	-1	-1	2	2	12457	2	20171013_MHSB-5-8_TMT-RP-4
S	U	R.FVSSSSSGGYGGGYGGVLTASDGLLAGNEK.L	30426	28643	370016	174767	0	0	0	0	32768	21656	0	0	-1	-1	4	2	47325	3	20171013_MHSB-5-8_TMT-RP-4
S	U	R.FVSSSSSGGYGGGYGGVLTASDGLLAGNEK.L	18524	17438	181560	85755	0	0	0	0	13306	8793	24131	18456	-1	-1	4	2	47592	3	20171013_MHSB-5-8_TMT-RP-4
S	U	R.FVSSSSSGGYGGGYGGVLTASDGLLAGNEK.L	53790	50638	1195521	564673	0	0	0	0	33903	22406	16450	12581	-1	-1	4	2	39648	4	20171013_MHSB-5-8_TMT-RP-4
S	U	R.FVSSSSSGGYGGGYGGVLTASDGLLAGNEK.L	108501	102144	1966716	928926	0	0	0	0	0	0	0	0	-1	-1	4	2	46910	4	20171013_MHSB-5-8_TMT-RP-4
S		R.ALEAANGELEVK.I	22885	21544	886811	418862	0	0	0	0	0	0	0	0	-1	-1	10	8	29047	2	20171013_MHSB-5-8_TMT-RP-2
S		R.ALEAANGELEVK.I	247292	232804	7734001	3652953	0	0	0	0	0	0	0	0	-1	-1	10	8	32401	2	20171013_MHSB-5-8_TMT-RP-3
S		R.ALEAANGELEVK.I	15979	15042	469979	221982	0	0	0	0	0	0	0	0	-1	-1	10	8	32552	2	20171013_MHSB-5-8_TMT-RP-3
S		R.ALEAANGELEVK.I	43164	40635	130005	61404	0	0	0	0	72206	47720	38851	29714	-1	-1	10	8	33412	2	20171013_MHSB-5-8_TMT-RP-3
S		R.ALEAANGELEVK.I	138018	129932	4723772	2231150	0	0	0	0	22553	14905	36273	27742	-1	-1	10	2	32416	3	20171013_MHSB-5-8_TMT-RP-3
S		R.DYSHYYTTIQDLR.D	21177	19936	197671	93364	0	0	0	0	9322	6160	119177	91150	-1	-1	12	4	33431	2	20171013_MHSB-5-8_TMT-RP-3
S		R.DYSHYYTTIQDLR.D	24842	23386	161743	76395	0	0	0	0	23997	15859	39826	30460	-1	-1	12	4	33059	2	20171013_MHSB-5-8_TMT-RP-4
S		R.DYSHYYTTIQDLR.D	305526	287626	7070692	3339656	0	0	0	0	133177	88016	0	0	-1	-1	12	8	33396	3	20171013_MHSB-5-8_TMT-RP-3
S		R.DYSHYYTTIQDLR.D	44593	41980	494709	233662	0	0	0	0	41293	27290	47728	36504	-1	-1	12	8	33567	3	20171013_MHSB-5-8_TMT-RP-3
S		R.DYSHYYTTIQDLR.D	98832	93041	1693512	799886	0	0	0	0	0	0	27913	21348	-1	-1	12	8	29917	3	20171013_MHSB-5-8_TMT-RP-4
S		R.DYSHYYTTIQDLR.D	295513	278200	8595591	4059903	0	0	0	0	0	0	94513	72286	-1	-1	12	8	33005	3	20171013_MHSB-5-8_TMT-RP-4
S		R.DKILGATIENSR.I	121641	114514	3405331	1608419	0	0	0	0	48693	32181	0	0	-1	-1	4	4	27262	3	20171013_MHSB-5-8_TMT-RP-4
S		R.DKILGATIENSR.I	106856	100595	2083112	983903	0	0	0	0	84580	55898	67610	51710	-1	-1	4	4	25638	3	20171013_MHSB-5-8_TMT-RP-5
S		K.ILGATIENSR.I	80649	75924	2174821	1027219	0	0	0	0	51994	34362	49502	37860	-1	-1	4	4	29346	2	20171013_MHSB-5-8_TMT-RP-4
S		K.ILGATIENSR.I	476514	448597	3643903	1721102	0	0	0	0	444422	293717	343223	262509	-1	-1	4	4	27676	2	20171013_MHSB-5-8_TMT-RP-5
S		R.IVLQIDNAR.L	4616027	4345596	41970551	19823694	0	0	0	0	4667814	3084945	4184187	3200218	-1	-1	6	6	31926	2	20171013_MHSB-5-8_TMT-RP-5
S		R.IVLQIDNAR.L	152153	143239	1444860	682441	0	0	0	0	225171	148814	159240	121792	-1	-1	6	6	32077	2	20171013_MHSB-5-8_TMT-RP-5
S		R.TKFETEQALR.M	39550	37232	1577888	745274	0	0	0	0	0	0	429310	328351	-1	-1	6	2	22820	2	20171013_MHSB-5-8_TMT-RP-4
S		R.TKFETEQALR.M	738494	695229	29247834	13814451	0	0	0	0	0	0	8468461	6476987	-1	-1	6	4	22776	3	20171013_MHSB-5-8_TMT-RP-4
S		R.TKFETEQALR.M	192323	181055	5905675	2789391	0	0	0	0	0	0	1818934	1391186	-1	-1	6	4	22979	3	20171013_MHSB-5-8_TMT-RP-4
S		R.MSVEADINGLR.R	19183	18059	584913	276268	0	0	0	0	0	0	529220	404766	-1	-1	8	8	34397	2	20171013_MHSB-5-8_TMT-RP-3
S		R.MSVEADINGLR.R	70580	66445	178174	84155	0	0	0	0	103551	68436	124871	95505	-1	-1	8	8	33969	2	20171013_MHSB-5-8_TMT-RP-4
S		R.MSVEADINGLRR.V	115548	108778	3438822	1624237	0	0	0	0	0	0	7684725	5877557	-1	-1	4	4	29864	3	20171013_MHSB-5-8_TMT-RP-4
S		R.RVLDELTLAR.T	35080	33024	2028618	958164	0	0	0	0	0	0	1757768	1344404	-1	-1	10	10	33751	3	20171013_MHSB-5-8_TMT-RP-4
S		R.RVLDELTLAR.T	88890	83682	501925	237071	0	0	0	0	100259	66260	631014	482622	-1	-1	10	10	32128	3	20171013_MHSB-5-8_TMT-RP-5
S		R.VLDELTLAR.T	26446	24896	878745	415052	0	0	0	0	0	0	726429	555599	-1	-1	36	36	40396	2	20171013_MHSB-5-8_TMT-RP-3
S		R.VLDELTLAR.T	11859	11164	419077	197940	0	0	0	0	0	0	316583	242134	-1	-1	36	36	40532	2	20171013_MHSB-5-8_TMT-RP-3
S		R.VLDELTLAR.T	641958	604348	25968709	12265642	0	0	0	0	0	0	22846066	17473503	-1	-1	36	36	40176	2	20171013_MHSB-5-8_TMT-RP-4
S		R.VLDELTLAR.T	291048	273996	12844713	6066865	0	0	0	0	0	0	11074605	8470261	-1	-1	36	36	40345	2	20171013_MHSB-5-8_TMT-RP-4
S		R.VLDELTLAR.T	0	0	2536501	1198050	0	0	0	0	0	0	2000512	1530064	-1	-1	36	36	40489	2	20171013_MHSB-5-8_TMT-RP-4
S		R.VLDELTLAR.T	117226	110358	837976	395796	0	0	0	0	82567	54568	643768	492377	-1	-1	36	36	39188	2	20171013_MHSB-5-8_TMT-RP-5
S		R.TDLEMQIEGLKEELAYLK.K	2525	2377	27180	12837	0	0	0	0	2842	1878	3189	2439	-1	-1	14	6	56490	3	20171013_MHSB-5-8_TMT-RP-3
S		R.TDLEMQIEGLKEELAYLK.K	194928	183508	5765763	2723307	0	0	14079	972907178	0	0	28217	21581	-1	-1	14	6	61299	3	20171013_MHSB-5-8_TMT-RP-4
S		R.TDLEMQIEGLKEELAYLK.K	240601	226505	5877404	2776038	0	0	0	0	0	0	45727	34973	-1	-1	14	6	62035	3	20171013_MHSB-5-8_TMT-RP-5
S		R.TDLEMQIEGLKEELAYLK.K	3184	2997	83167	39281	0	0	0	0	0	0	0	0	-1	-1	14	8	56469	4	20171013_MHSB-5-8_TMT-RP-3
S		R.TDLEMQIEGLKEELAYLK.K	110777	104287	3080899	1455182	0	0	0	0	0	0	7406	5664	-1	-1	14	8	61314	4	20171013_MHSB-5-8_TMT-RP-4
S		R.TDLEMQIEGLKEELAYLK.K	6762	6365	177369	83775	0	0	0	0	0	0	2439	1865	-1	-1	14	8	61441	4	20171013_MHSB-5-8_TMT-RP-4
S		R.TDLEMQIEGLKEELAYLK.K	139221	131064	3266001	1542610	0	0	0	0	0	0	0	0	-1	-1	14	8	62020	4	20171013_MHSB-5-8_TMT-RP-5
S		R.TDLEMQIEGLKEELAYLKK.N	27436	25828	783651	370137	0	0	0	0	16575	10954	17410	13315	-1	-1	2	2	58152	5	20171013_MHSB-5-8_TMT-RP-5
S		K.KNHEEEISTLR.G	116592	109761	2038930	963035	0	0	0	0	0	0	0	0	-1	-1	2	2	16410	3	20171013_MHSB-5-8_TMT-RP-3
S		K.NHEEEISTLR.G	43734	41171	219212	103539	0	0	0	0	74581	49290	66214	50642	-1	-1	6	2	18137	2	20171013_MHSB-5-8_TMT-RP-1
S		K.NHEEEISTLR.G	73032	68753	1754798	828833	0	0	0	0	0	0	19741	15098	-1	-1	6	4	18122	3	20171013_MHSB-5-8_TMT-RP-1
S		K.NHEEEISTLR.G	53632	50489	845743	399464	0	0	0	0	25565	16895	56658	43334	-1	-1	6	4	18294	3	20171013_MHSB-5-8_TMT-RP-1
S		R.GQVGGQVSVEVDSAPGTDLAK.I	34992	32941	1257102	593759	0	0	0	0	0	0	0	0	-1	-1	26	6	33289	2	20171013_MHSB-5-8_TMT-RP-3
S		R.GQVGGQVSVEVDSAPGTDLAK.I	6650	6260	210469	99409	0	0	0	0	0	0	0	0	-1	-1	26	6	33573	2	20171013_MHSB-5-8_TMT-RP-3
S		R.GQVGGQVSVEVDSAPGTDLAK.I	801	754	60134	28402	0	0	0	0	0	0	0	0	-1	-1	26	6	33824	2	20171013_MHSB-5-8_TMT-RP-3
S		R.GQVGGQVSVEVDSAPGTDLAK.I	404038	380367	12562868	5933742	0	0	0	0	0	0	0	0	-1	-1	26	18	33320	3	20171013_MHSB-5-8_TMT-RP-3
S		R.GQVGGQVSVEVDSAPGTDLAK.I	170829	160820	5540898	2617098	0	0	0	0	0	0	0	0	-1	-1	26	18	33532	3	20171013_MHSB-5-8_TMT-RP-3
S		R.GQVGGQVSVEVDSAPGTDLAK.I	85570	80556	2497649	1179699	0	0	0	0	9039	5973	18680	14287	-1	-1	26	18	33805	3	20171013_MHSB-5-8_TMT-RP-3
S		R.GQVGGQVSVEVDSAPGTDLAK.I	56831	53501	1350849	638038	0	0	0	0	6169	4077	15253	11666	-1	-1	26	18	34180	3	20171013_MHSB-5-8_TMT-RP-3
S		R.GQVGGQVSVEVDSAPGTDLAK.I	43230	40697	1025201	484226	0	0	0	0	16287	10764	12032	9202	-1	-1	26	18	34398	3	20171013_MHSB-5-8_TMT-RP-3
S		R.GQVGGQVSVEVDSAPGTDLAK.I	144447	135984	820636	387606	0	0	0	0	153543	101476	160795	122981	-1	-1	26	18	35021	3	20171013_MHSB-5-8_TMT-RP-3
S		R.GQVGGQVSVEVDSAPGTDLAK.I	22059	20766	329733	155740	0	0	0	0	15149	10011	13758	10522	-1	-1	26	18	36471	3	20171013_MHSB-5-8_TMT-RP-3
S		R.GQVGGQVSVEVDSAPGTDLAK.I	0	0	7085	3346	0	0	0	0	1700	1123	0	0	-1	-1	26	18	60695	3	20171013_MHSB-5-8_TMT-RP-3
S		R.GQVGGQVSVEVDSAPGTDLAK.I	0	0	9766	4612	0	0	0	0	0	0	0	0	-1	-1	26	18	60839	3	20171013_MHSB-5-8_TMT-RP-3
S		R.GQVGGQVSVEVDSAPGTDLAK.I	29692	27952	559193	264120	0	0	0	0	17638	11656	17297	13229	-1	-1	26	2	33306	4	20171013_MHSB-5-8_TMT-RP-3
S		R.SQYEVMAEQNR.K	79568	74906	2706657	1278418	0	0	0	0	0	0	0	0	-1	-1	8	6	19684	2	20171013_MHSB-5-8_TMT-RP-2
S		R.SQYEVMAEQNR.K	15829	14901	103147	48718	0	0	0	0	18436	12184	6640	5078	-1	-1	8	6	19830	2	20171013_MHSB-5-8_TMT-RP-2
S		R.SQYEVMAEQNR.K	43627	41071	964027	455333	0	0	0	0	9511	6285	8835	6757	-1	-1	8	6	20640	2	20171013_MHSB-5-8_TMT-RP-3
S		R.SQYEVMAEQNR.K	66578	62677	1672981	790188	0	0	0	0	6026	3982	4692	3588	-1	-1	8	2	19686	3	20171013_MHSB-5-8_TMT-RP-2
S		R.KDAEAWFTSR.T	17190	16182	244210	115346	0	0	0	0	0	0	27518	21046	-1	-1	4	2	29224	2	20171013_MHSB-5-8_TMT-RP-5
S		R.KDAEAWFTSR.T	93879	88379	1804885	852490	0	0	0	0	0	0	0	0	-1	-1	4	2	29214	3	20171013_MHSB-5-8_TMT-RP-5
S		K.DAEAWFTSR.T	291964	274859	8094134	3823053	0	0	0	0	0	0	0	0	-1	-1	4	4	32967	2	20171013_MHSB-5-8_TMT-RP-4
S		K.DAEAWFTSR.T	40735	38348	500900	236587	0	0	0	0	72740	48073	45464	34772	-1	-1	4	4	33120	2	20171013_MHSB-5-8_TMT-RP-4
S		R.EVAGHTEQLQMSR.S	0	0	254978	120432	0	0	0	0	0	0	0	0	-1	-1	10	2	18540	2	20171013_MHSB-5-8_TMT-RP-3
S		R.EVAGHTEQLQMSR.S	83720	78815	949267	448361	0	0	0	0	22844	15097	90655	69336	-1	-1	10	8	18030	3	20171013_MHSB-5-8_TMT-RP-2
S		R.EVAGHTEQLQMSR.S	52172	49115	1442177	681174	0	0	0	0	10379	6859	10260	7847	-1	-1	10	8	18039	3	20171013_MHSB-5-8_TMT-RP-2
S		R.EVAGHTEQLQMSR.S	635578	598342	19236119	9085679	0	0	0	0	0	0	0	0	-1	-1	10	8	18498	3	20171013_MHSB-5-8_TMT-RP-3
S		R.EVAGHTEQLQMSR.S	95531	89934	603377	284989	0	0	0	0	72544	47944	72953	55797	-1	-1	10	8	18288	3	20171013_MHSB-5-8_TMT-RP-4
S		R.TLQGLEIELQSQLSMK.A	3988	3754	19953	9424	0	0	0	0	3415	2256	5821	4452	-1	-1	45	12	56983	2	20171013_MHSB-5-8_TMT-RP-4
S		R.TLQGLEIELQSQLSMK.A	10709	10081	98778	46655	0	0	0	0	7432	4911	10751	8222	-1	-1	45	12	55415	2	20171013_MHSB-5-8_TMT-RP-5
S		R.TLQGLEIELQSQLSMK.A	14849	13979	552160	260798	0	0	0	0	0	0	0	0	-1	-1	45	12	55633	2	20171013_MHSB-5-8_TMT-RP-5
S		R.TLQGLEIELQSQLSMK.A	12372	11647	170273	80424	0	0	0	0	5672	3748	2520	1927	-1	-1	45	12	56009	2	20171013_MHSB-5-8_TMT-RP-5
S		R.TLQGLEIELQSQLSMK.A	33835	31852	884701	417865	0	0	0	0	7419	4903	0	0	-1	-1	45	33	56853	3	20171013_MHSB-5-8_TMT-RP-4
S		R.TLQGLEIELQSQLSMK.A	25437	23946	762352	360077	0	0	0	0	0	0	3462	2647	-1	-1	45	33	56989	3	20171013_MHSB-5-8_TMT-RP-4
S		R.TLQGLEIELQSQLSMK.A	8549	8048	112822	53288	0	0	0	0	7252	4792	7793	5960	-1	-1	45	33	57253	3	20171013_MHSB-5-8_TMT-RP-4
S		R.TLQGLEIELQSQLSMK.A	70264	66147	1838608	868418	0	0	0	0	30019	19839	39756	30406	-1	-1	45	33	55480	3	20171013_MHSB-5-8_TMT-RP-5
S		R.TLQGLEIELQSQLSMK.A	178445	167990	5282843	2495213	0	0	0	0	0	0	0	0	-1	-1	45	33	55661	3	20171013_MHSB-5-8_TMT-RP-5
S		R.TLQGLEIELQSQLSMK.A	68782	64752	1992450	941081	0	0	0	0	0	0	6838	5229	-1	-1	45	33	55891	3	20171013_MHSB-5-8_TMT-RP-5
S		R.TLQGLEIELQSQLSMK.A	27843	26211	842696	398025	0	0	0	0	15570	10290	17254	13196	-1	-1	45	33	56074	3	20171013_MHSB-5-8_TMT-RP-5
S		R.TLQGLEIELQSQLSMK.A	14940	14064	256318	121065	0	0	0	0	8178	5404	7443	5692	-1	-1	45	33	56298	3	20171013_MHSB-5-8_TMT-RP-5
S		R.TLQGLEIELQSQLSMK.A	15826	14898	396455	187255	0	0	0	0	6298	4162	11126	8509	-1	-1	45	33	56670	3	20171013_MHSB-5-8_TMT-RP-5
S		R.TLQGLEIELQSQLSMK.A	20471	19271	254531	120221	0	0	0	0	21600	14275	31828	24343	-1	-1	45	33	56838	3	20171013_MHSB-5-8_TMT-RP-5
S		R.TLQGLEIELQSQLSMK.A	15332	14433	328069	154954	0	0	0	0	16504	10907	27982	21401	-1	-1	45	33	56987	3	20171013_MHSB-5-8_TMT-RP-5
S		K.AALEDTLAETEAR.F	329117	309835	8709192	4113559	0	0	0	0	0	0	0	0	-1	-1	26	14	31675	2	20171013_MHSB-5-8_TMT-RP-1
S		K.AALEDTLAETEAR.F	152241	143321	4383313	2070343	0	0	0	0	0	0	0	0	-1	-1	26	14	31794	2	20171013_MHSB-5-8_TMT-RP-1
S		K.AALEDTLAETEAR.F	9740	9169	257333	121544	0	0	0	0	0	0	2656	2031	-1	-1	26	14	31915	2	20171013_MHSB-5-8_TMT-RP-1
S		K.AALEDTLAETEAR.F	3766	3545	45399	21443	0	0	0	0	3377	2231	7618	5826	-1	-1	26	14	32087	2	20171013_MHSB-5-8_TMT-RP-1
S		K.AALEDTLAETEAR.F	4819	4536	27128	12813	0	0	0	0	4396	2905	7125	5449	-1	-1	26	14	32190	2	20171013_MHSB-5-8_TMT-RP-1
S		K.AALEDTLAETEAR.F	2807	2642	91022	42991	0	0	0	0	2147	1418	2457	1879	-1	-1	26	14	32394	2	20171013_MHSB-5-8_TMT-RP-1
S		K.AALEDTLAETEAR.F	128623	121087	4078129	1926197	0	0	0	0	0	0	0	0	-1	-1	26	14	29130	2	20171013_MHSB-5-8_TMT-RP-2
S		K.AALEDTLAETEAR.F	196722	185197	7200970	3401190	0	0	0	0	0	0	0	0	-1	-1	26	12	31676	3	20171013_MHSB-5-8_TMT-RP-1
S		K.AALEDTLAETEAR.F	128457	120931	3832255	1810065	0	0	0	0	0	0	0	0	-1	-1	26	12	31795	3	20171013_MHSB-5-8_TMT-RP-1
S		K.AALEDTLAETEAR.F	9542	8982	177425	83802	0	0	0	0	1521	1005	4604	3521	-1	-1	26	12	31924	3	20171013_MHSB-5-8_TMT-RP-1
S		K.AALEDTLAETEAR.F	3332	3136	72347	34171	0	0	0	0	853	563	2483	1899	-1	-1	26	12	32352	3	20171013_MHSB-5-8_TMT-RP-1
S		K.AALEDTLAETEAR.F	2752	2590	39605	18706	0	0	0	0	2232	1475	892	682	-1	-1	26	12	32446	3	20171013_MHSB-5-8_TMT-RP-1
S		K.AALEDTLAETEAR.F	131168	123483	3311921	1564299	0	0	0	0	0	0	0	0	-1	-1	26	12	29131	3	20171013_MHSB-5-8_TMT-RP-2
S		R.ADSERQNQEYQR.L	10152	9557	204425	96554	0	0	0	0	9542	6306	9277	7095	-1	-1	2	2	8403	3	20171013_MHSB-5-8_TMT-RP-1
S		K.SRLEQEIATYR.S	26902	25325	647134	305656	0	0	0	0	32919	21756	12203	9333	-1	-1	4	2	26733	2	20171013_MHSB-5-8_TMT-RP-3
S		K.SRLEQEIATYR.S	235211	221431	6409524	3027371	0	0	36590	2147483647	0	0	0	0	-1	-1	4	2	26712	3	20171013_MHSB-5-8_TMT-RP-3
S		R.LEQEIATYR.S	0	0	211210	99759	0	0	0	0	0	0	259896	198777	-1	-1	8	8	27640	2	20171013_MHSB-5-8_TMT-RP-2
S		R.LEQEIATYR.S	11694	11008	414890	195962	0	0	0	0	0	0	378606	289571	-1	-1	8	8	30823	2	20171013_MHSB-5-8_TMT-RP-3
S		R.SLLEGQEDHYNNLSASK.V	21416	20161	422202	199416	0	0	0	0	9966	6586	5267	4028	-1	-1	6	6	29184	3	20171013_MHSB-5-8_TMT-RP-3
S		R.SLLEGQEDHYNNLSASK.V	511771	481788	16091277	7600294	0	0	0	0	0	0	0	0	-1	-1	6	6	29582	3	20171013_MHSB-5-8_TMT-RP-3
S		R.SLLEGQEDHYNNLSASK.V	69445	65376	868455	410192	0	0	0	0	68289	45132	102079	78073	-1	-1	6	6	25192	3	20171013_MHSB-5-8_TMT-RP-4
P	Q99623	61	27	0.746	299	33296	9.8	61	31155633	510748	29330344	480825	197685	15788605	258830	7457309	122251	60361	0	0	0	0	0	0	0	0	0	0	89487303	1.467e+06	59141890	969539	365973	2118488	34729.3	1620274	26561.9	17885	5.66594	299	Prohibitin-2 OS=Homo sapiens GN=PHB2 PE=1 SV=2
S	U	K.LLLGAGAVAYGVR.E	751438	707414	410402	193842	0	0	0	0	2081041	1375354	82352	62985	-1	-1	2	1	41179	2	20171013_MHSB-5-8_TMT-RP-5
S	U	K.LLLGAGAVAYGVR.E	966308	909696	418477	197656	0	0	0	0	2522291	1666975	65206	49871	-1	-1	2	1	41188	3	20171013_MHSB-5-8_TMT-RP-5
S	U	R.ESVFTVEGGHR.A	2345699	2208275	1231712	581767	0	0	0	0	6386835	4221042	0	0	-1	-1	1	1	22588	3	20171013_MHSB-5-8_TMT-RP-3
S	U	R.IGGVQQDTILAEGLHFR.I	55592	52335	85797	40523	0	0	0	0	74894	49497	26863	20545	-1	-1	2	1	42861	2	20171013_MHSB-5-8_TMT-RP-4
S	U	R.IGGVQQDTILAEGLHFR.I	727523	684900	333499	157519	0	0	0	0	1982068	1309943	0	0	-1	-1	2	1	42798	3	20171013_MHSB-5-8_TMT-RP-4
S	U	R.IPWFQYPIIYDIR.A	4324	4070	5275	2491	0	0	0	0	12333	8150	1863	1424	-1	-1	7	3	56066	2	20171013_MHSB-5-8_TMT-RP-3
S	U	R.IPWFQYPIIYDIR.A	149168	140428	118495	55968	0	0	0	0	473522	312949	0	0	-1	-1	7	3	60350	2	20171013_MHSB-5-8_TMT-RP-5
S	U	R.IPWFQYPIIYDIR.A	16810	15825	27983	13217	0	0	0	0	56475	37324	21444	16401	-1	-1	7	3	60513	2	20171013_MHSB-5-8_TMT-RP-5
S	U	R.IPWFQYPIIYDIR.A	33852	31868	15448	7296	0	0	0	0	96633	63864	2215	1694	-1	-1	7	4	56067	3	20171013_MHSB-5-8_TMT-RP-3
S	U	R.IPWFQYPIIYDIR.A	3992	3758	2792	1318	0	0	0	0	15189	10038	0	0	-1	-1	7	4	56166	3	20171013_MHSB-5-8_TMT-RP-3
S	U	R.IPWFQYPIIYDIR.A	1104419	1039716	533618	252040	0	0	0	0	3239135	2140735	35124	26864	-1	-1	7	4	60384	3	20171013_MHSB-5-8_TMT-RP-5
S	U	R.IPWFQYPIIYDIR.A	47900	45093	50767	23978	0	0	0	0	111492	73684	22904	17517	-1	-1	7	4	60547	3	20171013_MHSB-5-8_TMT-RP-5
S	U	R.KISSPTGSK.D	57755	54371	27006	12755	0	0	0	0	193009	127559	4653	3558	-1	-1	2	1	16665	2	20171013_MHSB-5-8_TMT-RP-5
S	U	R.KISSPTGSK.D	1726493	1625346	623967	294714	0	0	0	0	5688430	3759468	0	0	-1	-1	2	1	16623	3	20171013_MHSB-5-8_TMT-RP-5
S	U	K.DLQMVNISLR.V	1117612	1052136	512185	241917	0	0	0	0	3347253	2212190	59820	45752	-1	-1	1	1	38540	2	20171013_MHSB-5-8_TMT-RP-5
S	U	R.VLSRPNAQELPSMYQR.L	352411	331764	160600	75855	0	0	0	0	1002801	662748	77570	59328	-1	-1	1	1	28473	3	20171013_MHSB-5-8_TMT-RP-5
S	U	R.LGLDYEER.V	303804	286005	158089	74669	0	0	0	0	951896	629105	0	0	-1	-1	4	4	28584	2	20171013_MHSB-5-8_TMT-RP-1
S	U	R.LGLDYEER.V	891079	838874	392000	185150	0	0	0	0	2491028	1646313	0	0	-1	-1	4	4	25695	2	20171013_MHSB-5-8_TMT-RP-2
S	U	R.LGLDYEER.V	119112	112133	65630	30998	0	0	0	0	373388	246771	0	0	-1	-1	4	4	25805	2	20171013_MHSB-5-8_TMT-RP-2
S	U	R.LGLDYEER.V	311572	293318	184401	87097	0	0	0	0	990596	654682	32025	24493	-1	-1	4	4	27707	2	20171013_MHSB-5-8_TMT-RP-3
S	U	R.VLPSIVNEVLK.S	274468	258388	129555	61191	0	0	0	0	731385	483370	23996	18353	-1	-1	7	4	53075	2	20171013_MHSB-5-8_TMT-RP-5
S	U	R.VLPSIVNEVLK.S	633552	596435	353138	166795	0	0	0	0	1951377	1289659	50003	38244	-1	-1	7	4	53241	2	20171013_MHSB-5-8_TMT-RP-5
S	U	R.VLPSIVNEVLK.S	209988	197685	127797	60361	0	0	0	0	589730	389751	39423	30152	-1	-1	7	4	53410	2	20171013_MHSB-5-8_TMT-RP-5
S	U	R.VLPSIVNEVLK.S	46048	43350	64902	30654	0	0	0	0	89172	58933	37047	28334	-1	-1	7	4	53596	2	20171013_MHSB-5-8_TMT-RP-5
S	U	R.VLPSIVNEVLK.S	349230	328770	165728	78277	0	0	0	0	955136	631246	0	0	-1	-1	7	3	53112	3	20171013_MHSB-5-8_TMT-RP-5
S	U	R.VLPSIVNEVLK.S	736290	693154	400969	189387	0	0	0	0	2175998	1438111	49781	38074	-1	-1	7	3	53275	3	20171013_MHSB-5-8_TMT-RP-5
S	U	R.VLPSIVNEVLK.S	182240	171563	104503	49359	0	0	0	0	497832	329015	0	0	-1	-1	7	3	53458	3	20171013_MHSB-5-8_TMT-RP-5
S	U	K.FNASQLITQR.A	185606	174732	171189	80856	0	0	0	0	448409	296352	41147	31470	-1	-1	1	1	32281	2	20171013_MHSB-5-8_TMT-RP-5
S	U	R.AQVSLLIR.R	1547816	1457136	694021	327802	0	0	0	0	3678138	2430871	122237	93491	-1	-1	1	1	32039	2	20171013_MHSB-5-8_TMT-RP-5
S	U	R.AKDFSLILDDVAITELSFSR.E	27042	25457	15333	7242	0	0	0	0	65924	43568	2502	1913	-1	-1	7	7	57346	3	20171013_MHSB-5-8_TMT-RP-3
S	U	R.AKDFSLILDDVAITELSFSR.E	83483	78592	48010	22676	0	0	0	0	230409	152276	0	0	-1	-1	7	7	62440	3	20171013_MHSB-5-8_TMT-RP-4
S	U	R.AKDFSLILDDVAITELSFSR.E	92350	86939	51309	24234	0	0	0	0	224533	148393	11552	8835	-1	-1	7	7	62568	3	20171013_MHSB-5-8_TMT-RP-4
S	U	R.AKDFSLILDDVAITELSFSR.E	276150	259971	138851	65582	0	0	0	0	640696	423434	0	0	-1	-1	7	7	63284	3	20171013_MHSB-5-8_TMT-RP-5
S	U	R.AKDFSLILDDVAITELSFSR.E	300814	283190	156093	73726	0	0	0	0	740621	489474	37852	28950	-1	-1	7	7	63426	3	20171013_MHSB-5-8_TMT-RP-5
S	U	R.AKDFSLILDDVAITELSFSR.E	211076	198710	132573	62617	0	0	0	0	483409	319483	39276	30039	-1	-1	7	7	63575	3	20171013_MHSB-5-8_TMT-RP-5
S	U	R.AKDFSLILDDVAITELSFSR.E	58218	54807	89743	42387	0	0	0	0	137146	90639	23803	18205	-1	-1	7	7	63811	3	20171013_MHSB-5-8_TMT-RP-5
S	U	R.EYTAAVEAK.Q	720738	678513	380691	179809	0	0	0	0	2036299	1345784	79931	61134	-1	-1	1	1	23631	2	20171013_MHSB-5-8_TMT-RP-3
S	U	K.QVAQQEAQR.A	29478	27751	0	0	0	0	0	0	21298	14075	60045	45924	-1	-1	3	3	10011	2	20171013_MHSB-5-8_TMT-RP-1
S	U	K.QVAQQEAQR.A	199994	188277	96922	45778	0	0	0	0	553752	365973	15716	12020	-1	-1	3	3	9719	2	20171013_MHSB-5-8_TMT-RP-2
S	U	K.QVAQQEAQR.A	27686	26064	12700	5998	0	0	0	0	73744	48737	1371	1048	-1	-1	3	3	9198	2	20171013_MHSB-5-8_TMT-RP-3
S	U	R.AQFLVEK.A	5342182	5029209	2459584	1161720	0	0	0	0	15083301	9968513	336580	257428	-1	-1	2	2	30976	2	20171013_MHSB-5-8_TMT-RP-5
S	U	R.AQFLVEK.A	231939	218350	272907	128900	0	0	0	0	674130	445530	119831	91651	-1	-1	2	2	31133	2	20171013_MHSB-5-8_TMT-RP-5
S	U	K.IVQAEGEAEAAK.M	138033	129946	71231	33644	0	0	0	0	432741	285997	18236	13947	-1	-1	6	4	27666	2	20171013_MHSB-5-8_TMT-RP-1
S	U	K.IVQAEGEAEAAK.M	541982	510229	302670	142958	0	0	0	0	1671127	1104443	43817	33512	-1	-1	6	4	24723	2	20171013_MHSB-5-8_TMT-RP-2
S	U	K.IVQAEGEAEAAK.M	617101	580948	262923	124184	0	0	0	0	1728131	1142117	45124	34512	-1	-1	6	4	26642	2	20171013_MHSB-5-8_TMT-RP-3
S	U	K.IVQAEGEAEAAK.M	35159	33099	35747	16884	0	0	0	0	64400	42561	25176	19255	-1	-1	6	4	26885	2	20171013_MHSB-5-8_TMT-RP-3
S	U	K.IVQAEGEAEAAK.M	244277	229965	111500	52664	0	0	0	0	761106	503012	31773	24301	-1	-1	6	2	27667	3	20171013_MHSB-5-8_TMT-RP-1
S	U	K.IVQAEGEAEAAK.M	561102	528229	273120	129001	0	0	0	0	1682807	1112162	50531	38647	-1	-1	6	2	24737	3	20171013_MHSB-5-8_TMT-RP-2
S	U	K.MLGEALSK.N	970148	913311	487641	230324	0	0	0	0	2759741	1823905	118185	90392	-1	-1	1	1	32038	2	20171013_MHSB-5-8_TMT-RP-5
S	U	K.NPGYIK.L	612781	576881	412680	194918	0	0	0	0	1762831	1165050	109259	83565	-1	-1	1	1	18975	2	20171013_MHSB-5-8_TMT-RP-5
S	U	R.AAQNISK.T	3336625	3141148	1670463	788999	0	0	0	0	10891474	7198146	0	0	-1	-1	2	2	15840	2	20171013_MHSB-5-8_TMT-RP-4
S	U	R.AAQNISK.T	170605	160610	90879	42924	0	0	0	0	477312	315454	17997	13764	-1	-1	2	2	13979	2	20171013_MHSB-5-8_TMT-RP-5
S	U	R.IYLTADNLVLNLQDESFTR.G	24275	22852	12812	6051	0	0	0	0	74448	49202	4180	3197	-1	-1	9	1	56991	2	20171013_MHSB-5-8_TMT-RP-4
S	U	R.IYLTADNLVLNLQDESFTR.G	17028	16030	9014	4257	0	0	0	0	47772	31572	2832	2166	-1	-1	9	8	53002	3	20171013_MHSB-5-8_TMT-RP-3
S	U	R.IYLTADNLVLNLQDESFTR.G	687468	647192	351019	165794	0	0	0	0	2066703	1365878	30566	23377	-1	-1	9	8	56988	3	20171013_MHSB-5-8_TMT-RP-4
S	U	R.IYLTADNLVLNLQDESFTR.G	145051	136553	107939	50982	0	0	0	0	343006	226691	48694	37242	-1	-1	9	8	57123	3	20171013_MHSB-5-8_TMT-RP-4
S	U	R.IYLTADNLVLNLQDESFTR.G	26989	25407	23912	11294	0	0	0	0	83220	54999	8802	6732	-1	-1	9	8	57348	3	20171013_MHSB-5-8_TMT-RP-4
S	U	R.IYLTADNLVLNLQDESFTR.G	15218	14326	22522	10637	0	0	0	0	43097	28482	23385	17885	-1	-1	9	8	57695	3	20171013_MHSB-5-8_TMT-RP-4
S	U	R.IYLTADNLVLNLQDESFTR.G	8844	8325	8010	3783	0	0	0	0	18625	12309	4251	3251	-1	-1	9	8	58067	3	20171013_MHSB-5-8_TMT-RP-4
S	U	R.IYLTADNLVLNLQDESFTR.G	19108	17988	39990	18888	0	0	0	0	42787	28277	0	0	-1	-1	9	8	46195	3	20171013_MHSB-5-8_TMT-RP-5
S	U	R.IYLTADNLVLNLQDESFTR.G	130588	122937	69872	33002	0	0	0	0	363227	240055	11548	8832	-1	-1	9	8	55900	3	20171013_MHSB-5-8_TMT-RP-5
P	contaminant_KERATIN05	217	67	0.745	471	51531	5.2	217	6480546	31156.5	6100823	29330.9	2139.5	173947758	836287	82159591	394998	54064.5	0	0	0	0	0	8021	38.56	554278604	2.6648e+06	0	5453074	26216.7	3603890	17326.4	0	842764728	4.05175e+06	644577056	3.09893e+06	528855	6.33925	471	no description
S		R.QFTSSSSMK.G	0	0	159183	75185	0	0	0	0	0	0	3863881	2955236	-1	-1	4	4	20408	2	20171013_MHSB-5-8_TMT-RP-5
S		R.ISSVLAGGSCR.A	0	0	337691	159499	0	0	0	0	0	0	9959703	7617543	-1	-1	3	3	26735	2	20171013_MHSB-5-8_TMT-RP-5
S		K.VTMQNLNDR.L	0	0	655955	309823	0	0	0	0	127601	84331	9339091	7142876	-1	-1	9	9	22023	2	20171013_MHSB-5-8_TMT-RP-4
S		K.VTMQNLNDRLASYLDKVR.A	21866	20584	310784	146790	0	0	0	0	24469	16171	135561	103681	-1	-1	6	6	44765	4	20171013_MHSB-5-8_TMT-RP-5
S		R.ALEEANADLEVK.I	0	0	271612	128288	0	0	0	0	0	0	6847089	5236903	-1	-1	420	343	31867	2	20171013_MHSB-5-8_TMT-RP-1
S		R.ALEEANADLEVK.I	1307	1230	33236	15698	0	0	0	0	0	0	588094	449795	-1	-1	420	343	31978	2	20171013_MHSB-5-8_TMT-RP-1
S		R.ALEEANADLEVK.I	614	578	55064	26008	0	0	0	0	0	0	140147	107189	-1	-1	420	343	32164	2	20171013_MHSB-5-8_TMT-RP-1
S		R.ALEEANADLEVK.I	3472	3268	9699	4581	0	0	0	0	0	0	98114	75041	-1	-1	420	343	32258	2	20171013_MHSB-5-8_TMT-RP-1
S		R.ALEEANADLEVK.I	0	0	4797	2265	0	0	0	0	0	0	62772	48010	-1	-1	420	343	32359	2	20171013_MHSB-5-8_TMT-RP-1
S		R.ALEEANADLEVK.I	0	0	975	460	0	0	0	0	877	579	2259	1727	-1	-1	420	343	40038	2	20171013_MHSB-5-8_TMT-RP-1
S		R.ALEEANADLEVK.I	0	0	940	443	0	0	0	0	1646	1087	2194	1678	-1	-1	420	343	40318	2	20171013_MHSB-5-8_TMT-RP-1
S		R.ALEEANADLEVK.I	0	0	0	0	0	0	0	0	0	0	3036	2322	-1	-1	420	343	40621	2	20171013_MHSB-5-8_TMT-RP-1
S		R.ALEEANADLEVK.I	0	0	0	0	0	0	0	0	751	496	4808	3677	-1	-1	420	343	40776	2	20171013_MHSB-5-8_TMT-RP-1
S		R.ALEEANADLEVK.I	0	0	1770	836	0	0	0	0	1691	1117	1795	1372	-1	-1	420	343	41053	2	20171013_MHSB-5-8_TMT-RP-1
S		R.ALEEANADLEVK.I	0	0	850	401	0	0	0	0	0	0	3324	2542	-1	-1	420	343	41266	2	20171013_MHSB-5-8_TMT-RP-1
S		R.ALEEANADLEVK.I	0	0	0	0	0	0	0	0	0	0	974	744	-1	-1	420	343	42020	2	20171013_MHSB-5-8_TMT-RP-1
S		R.ALEEANADLEVK.I	0	0	0	0	0	0	0	0	0	0	2869	2194	-1	-1	420	343	42326	2	20171013_MHSB-5-8_TMT-RP-1
S		R.ALEEANADLEVK.I	0	0	0	0	0	0	0	0	0	0	4024	3077	-1	-1	420	343	42791	2	20171013_MHSB-5-8_TMT-RP-1
S		R.ALEEANADLEVK.I	0	0	0	0	0	0	0	0	0	0	3825	2925	-1	-1	420	343	43027	2	20171013_MHSB-5-8_TMT-RP-1
S		R.ALEEANADLEVK.I	0	0	0	0	0	0	0	0	0	0	964	737	-1	-1	420	343	43125	2	20171013_MHSB-5-8_TMT-RP-1
S		R.ALEEANADLEVK.I	0	0	0	0	0	0	0	0	0	0	1950	1491	-1	-1	420	343	43365	2	20171013_MHSB-5-8_TMT-RP-1
S		R.ALEEANADLEVK.I	0	0	0	0	0	0	0	0	0	0	2186	1671	-1	-1	420	343	43479	2	20171013_MHSB-5-8_TMT-RP-1
S		R.ALEEANADLEVK.I	0	0	0	0	0	0	0	0	0	0	1777	1359	-1	-1	420	343	43593	2	20171013_MHSB-5-8_TMT-RP-1
S		R.ALEEANADLEVK.I	0	0	939	443	0	0	0	0	0	0	2028	1551	-1	-1	420	343	43897	2	20171013_MHSB-5-8_TMT-RP-1
S		R.ALEEANADLEVK.I	0	0	0	0	0	0	0	0	0	0	1945	1487	-1	-1	420	343	45214	2	20171013_MHSB-5-8_TMT-RP-1
S		R.ALEEANADLEVK.I	0	0	0	0	0	0	0	0	0	0	2237	1710	-1	-1	420	343	45742	2	20171013_MHSB-5-8_TMT-RP-1
S		R.ALEEANADLEVK.I	788	741	754	356	0	0	0	0	0	0	0	0	-1	-1	420	343	45861	2	20171013_MHSB-5-8_TMT-RP-1
S		R.ALEEANADLEVK.I	0	0	0	0	0	0	0	0	0	0	1794	1372	-1	-1	420	343	47238	2	20171013_MHSB-5-8_TMT-RP-1
S		R.ALEEANADLEVK.I	0	0	0	0	0	0	0	0	0	0	2247	1718	-1	-1	420	343	48714	2	20171013_MHSB-5-8_TMT-RP-1
S		R.ALEEANADLEVK.I	0	0	746947	352800	0	0	0	0	0	0	18366126	14047081	-1	-1	420	343	29215	2	20171013_MHSB-5-8_TMT-RP-2
S		R.ALEEANADLEVK.I	0	0	82507	38970	0	0	0	0	0	0	1380704	1056012	-1	-1	420	343	29359	2	20171013_MHSB-5-8_TMT-RP-2
S		R.ALEEANADLEVK.I	9838	9261	32363	15285	0	0	0	0	479	316	500546	382835	-1	-1	420	343	29500	2	20171013_MHSB-5-8_TMT-RP-2
S		R.ALEEANADLEVK.I	0	0	32476	15339	0	0	0	0	0	0	145814	111523	-1	-1	420	343	29624	2	20171013_MHSB-5-8_TMT-RP-2
S		R.ALEEANADLEVK.I	0	0	0	0	0	0	0	0	0	0	1705	1304	-1	-1	420	343	44449	2	20171013_MHSB-5-8_TMT-RP-2
S		R.ALEEANADLEVK.I	0	0	0	0	0	0	0	0	0	0	844	645	-1	-1	420	343	44872	2	20171013_MHSB-5-8_TMT-RP-2
S		R.ALEEANADLEVK.I	0	0	0	0	0	0	0	0	0	0	2656	2031	-1	-1	420	343	49883	2	20171013_MHSB-5-8_TMT-RP-2
S		R.ALEEANADLEVK.I	0	0	495804	234180	0	0	0	0	0	0	11278098	8625900	-1	-1	420	343	32838	2	20171013_MHSB-5-8_TMT-RP-3
S		R.ALEEANADLEVK.I	0	0	46722	22067	0	0	0	0	0	0	1076088	823031	-1	-1	420	343	33007	2	20171013_MHSB-5-8_TMT-RP-3
S		R.ALEEANADLEVK.I	32182	30296	40666	19207	0	0	0	0	22127	14623	437603	334694	-1	-1	420	343	33186	2	20171013_MHSB-5-8_TMT-RP-3
S		R.ALEEANADLEVK.I	10566	9946	65181	30786	0	0	0	0	0	0	1057386	808727	-1	-1	420	343	33357	2	20171013_MHSB-5-8_TMT-RP-3
S		R.ALEEANADLEVK.I	62577	58910	98386	46470	0	0	0	0	72372	47830	205455	157139	-1	-1	420	343	33616	2	20171013_MHSB-5-8_TMT-RP-3
S		R.ALEEANADLEVK.I	12739	11992	57659	27233	0	0	0	0	20799	13746	173173	132449	-1	-1	420	343	33960	2	20171013_MHSB-5-8_TMT-RP-3
S		R.ALEEANADLEVK.I	17644	16610	35787	16903	0	0	0	0	20601	13615	180083	137734	-1	-1	420	343	34114	2	20171013_MHSB-5-8_TMT-RP-3
S		R.ALEEANADLEVK.I	13923	13107	27539	13007	0	0	0	0	12929	8544	67637	51731	-1	-1	420	343	34152	2	20171013_MHSB-5-8_TMT-RP-3
S		R.ALEEANADLEVK.I	2225	2094	10584	4999	0	0	0	0	0	0	180015	137682	-1	-1	420	77	30902	3	20171013_MHSB-5-8_TMT-RP-1
S		R.ALEEANADLEVK.I	0	0	283457	133883	0	0	8021	554278604	0	0	6557587	5015481	-1	-1	420	77	31868	3	20171013_MHSB-5-8_TMT-RP-1
S		R.ALEEANADLEVK.I	3640	3426	48083	22710	0	0	0	0	0	0	723627	553456	-1	-1	420	77	31980	3	20171013_MHSB-5-8_TMT-RP-1
S		R.ALEEANADLEVK.I	1855	1746	22034	10407	0	0	0	0	0	0	363938	278353	-1	-1	420	77	32092	3	20171013_MHSB-5-8_TMT-RP-1
S		R.ALEEANADLEVK.I	3187	3000	19885	9392	0	0	0	0	0	0	152477	116619	-1	-1	420	77	32223	3	20171013_MHSB-5-8_TMT-RP-1
S		R.ALEEANADLEVK.I	33655	31683	169997	80293	0	0	0	0	14619	9661	90130	68934	-1	-1	420	77	28890	3	20171013_MHSB-5-8_TMT-RP-2
S		R.ALEEANADLEVK.I	0	0	767983	362736	0	0	0	0	0	0	16859302	12894608	-1	-1	420	77	29216	3	20171013_MHSB-5-8_TMT-RP-2
S		R.ALEEANADLEVK.I	8420	7926	72026	34019	0	0	0	0	0	0	1585901	1212954	-1	-1	420	77	29360	3	20171013_MHSB-5-8_TMT-RP-2
S		R.ALEEANADLEVK.I	5764	5426	42386	20019	0	0	0	0	0	0	590526	451655	-1	-1	420	77	29508	3	20171013_MHSB-5-8_TMT-RP-2
S		R.ALEEANADLEVK.I	44231	41639	291774	137811	0	0	0	0	0	0	5830547	4459414	-1	-1	420	77	32907	3	20171013_MHSB-5-8_TMT-RP-3
S		R.ALEEANADLEVK.I	38433	36181	71710	33870	0	0	0	0	0	0	779058	595851	-1	-1	420	77	33082	3	20171013_MHSB-5-8_TMT-RP-3
S		K.IRDWYQR.Q	47150	44387	1702799	804272	0	0	0	0	0	0	4470677	3419336	-1	-1	15	5	21101	2	20171013_MHSB-5-8_TMT-RP-5
S		K.IRDWYQR.Q	108187	101848	5029786	2375688	0	0	0	0	0	0	11295704	8639365	-1	-1	15	10	21069	3	20171013_MHSB-5-8_TMT-RP-5
S		K.IRDWYQR.Q	664842	625892	4000862	1889702	0	0	0	0	143909	95109	8147747	6231693	-1	-1	15	10	21092	3	20171013_MHSB-5-8_TMT-RP-5
S		R.QRPAEIK.D	57199	53847	99262	46883	0	0	0	0	49870	32958	691546	528919	-1	-1	4	2	14009	2	20171013_MHSB-5-8_TMT-RP-4
S		R.QRPAEIK.D	370414	348713	2023917	955944	0	0	0	0	963848	637004	9339394	7143108	-1	-1	4	2	13999	3	20171013_MHSB-5-8_TMT-RP-4
S		R.QRPAEIKDYSPYFK.T	0	0	1170233	552729	0	0	0	0	0	0	20042792	15329457	-1	-1	2	2	28590	4	20171013_MHSB-5-8_TMT-RP-5
S		K.TIEDLRNKILTATVDNANVLLQIDNAR.L	43551	40999	340931	161029	0	0	0	0	0	0	6644363	5081850	-1	-1	2	2	61910	4	20171013_MHSB-5-8_TMT-RP-5
S		K.ILTATVDNANVLLQIDNAR.L	0	0	39633	18719	0	0	0	0	0	0	796511	609200	-1	-1	16	6	51741	2	20171013_MHSB-5-8_TMT-RP-5
S		K.ILTATVDNANVLLQIDNAR.L	0	0	20147	9515	0	0	0	0	0	0	395970	302852	-1	-1	16	6	51912	2	20171013_MHSB-5-8_TMT-RP-5
S		K.ILTATVDNANVLLQIDNAR.L	7888	7425	19716	9312	0	0	0	0	7411	4897	57150	43710	-1	-1	16	6	52111	2	20171013_MHSB-5-8_TMT-RP-5
S		K.ILTATVDNANVLLQIDNAR.L	0	0	277068	130865	0	0	0	0	0	0	4668258	3570453	-1	-1	16	10	51701	3	20171013_MHSB-5-8_TMT-RP-5
S		K.ILTATVDNANVLLQIDNAR.L	0	0	149629	70673	0	0	0	0	0	0	3330841	2547548	-1	-1	16	10	51874	3	20171013_MHSB-5-8_TMT-RP-5
S		K.ILTATVDNANVLLQIDNAR.L	0	0	125441	59248	0	0	0	0	0	0	1451710	1110320	-1	-1	16	10	52015	3	20171013_MHSB-5-8_TMT-RP-5
S		K.ILTATVDNANVLLQIDNAR.L	19613	18463	85860	40553	0	0	0	0	10498	6938	418401	320008	-1	-1	16	10	52322	3	20171013_MHSB-5-8_TMT-RP-5
S		K.ILTATVDNANVLLQIDNAR.L	17089	16087	57244	27037	0	0	0	0	21550	14242	162241	124087	-1	-1	16	10	54818	3	20171013_MHSB-5-8_TMT-RP-5
S		R.LAADDFRTKYETELNLR.M	45551	42882	205958	97278	0	0	0	0	13131	8678	2266840	1733761	-1	-1	2	2	37656	3	20171013_MHSB-5-8_TMT-RP-4
S		R.TKYETELNLR.M	8250	7766	46322	21878	0	0	0	0	0	0	691379	528791	-1	-1	4	2	26561	2	20171013_MHSB-5-8_TMT-RP-4
S		R.TKYETELNLR.M	0	0	1013114	478517	0	0	0	0	0	0	19589122	14982473	-1	-1	4	2	26516	3	20171013_MHSB-5-8_TMT-RP-4
S		K.YETELNLR.M	4133	3890	13002	6141	0	0	0	0	1705	1126	79805	61037	-1	-1	2	2	25818	2	20171013_MHSB-5-8_TMT-RP-2
S		R.MSVEADINGLR.R	19183	18059	584913	276268	0	0	0	0	0	0	529220	404766	-1	-1	8	8	34397	2	20171013_MHSB-5-8_TMT-RP-3
S		R.MSVEADINGLR.R	70580	66445	178174	84155	0	0	0	0	103551	68436	124871	95505	-1	-1	8	8	33969	2	20171013_MHSB-5-8_TMT-RP-4
S		R.MSVEADINGLRR.V	115548	108778	3438822	1624237	0	0	0	0	0	0	7684725	5877557	-1	-1	4	4	29864	3	20171013_MHSB-5-8_TMT-RP-4
S		R.RVLDELTLAR.A	35080	33024	2028618	958164	0	0	0	0	0	0	1757768	1344404	-1	-1	6	6	33751	3	20171013_MHSB-5-8_TMT-RP-4
S		R.RVLDELTLAR.A	88890	83682	501925	237071	0	0	0	0	100259	66260	631014	482622	-1	-1	6	6	32128	3	20171013_MHSB-5-8_TMT-RP-5
S		R.VLDELTLAR.A	26446	24896	878745	415052	0	0	0	0	0	0	726429	555599	-1	-1	18	18	40396	2	20171013_MHSB-5-8_TMT-RP-3
S		R.VLDELTLAR.A	11859	11164	419077	197940	0	0	0	0	0	0	316583	242134	-1	-1	18	18	40532	2	20171013_MHSB-5-8_TMT-RP-3
S		R.VLDELTLAR.A	641958	604348	25968709	12265642	0	0	0	0	0	0	22846066	17473503	-1	-1	18	18	40176	2	20171013_MHSB-5-8_TMT-RP-4
S		R.VLDELTLAR.A	291048	273996	12844713	6066865	0	0	0	0	0	0	11074605	8470261	-1	-1	18	18	40345	2	20171013_MHSB-5-8_TMT-RP-4
S		R.VLDELTLAR.A	0	0	2536501	1198050	0	0	0	0	0	0	2000512	1530064	-1	-1	18	18	40489	2	20171013_MHSB-5-8_TMT-RP-4
S		R.VLDELTLAR.A	117226	110358	837976	395796	0	0	0	0	82567	54568	643768	492377	-1	-1	18	18	39188	2	20171013_MHSB-5-8_TMT-RP-5
S		R.ADLEMQIESLK.E	28736	27052	81260	38381	0	0	0	0	0	0	543674	415821	-1	-1	2	2	43588	2	20171013_MHSB-5-8_TMT-RP-4
S		R.ADLEMQIESLKEELAYLK.K	0	0	12736	6015	0	0	0	0	0	0	269510	206131	-1	-1	24	14	56944	3	20171013_MHSB-5-8_TMT-RP-3
S		R.ADLEMQIESLKEELAYLK.K	0	0	295220	139439	0	0	0	0	0	0	7907149	6047675	-1	-1	24	14	62107	3	20171013_MHSB-5-8_TMT-RP-4
S		R.ADLEMQIESLKEELAYLK.K	1449	1364	39987	18886	0	0	0	0	0	0	702068	536967	-1	-1	24	14	62226	3	20171013_MHSB-5-8_TMT-RP-4
S		R.ADLEMQIESLKEELAYLK.K	8430	7936	47836	22594	0	0	0	0	0	0	190637	145806	-1	-1	24	14	62332	3	20171013_MHSB-5-8_TMT-RP-4
S		R.ADLEMQIESLKEELAYLK.K	0	0	823068	388754	0	0	0	0	0	0	15497474	11853032	-1	-1	24	14	62892	3	20171013_MHSB-5-8_TMT-RP-5
S		R.ADLEMQIESLKEELAYLK.K	7950	7484	52932	25001	0	0	0	0	0	0	458837	350935	-1	-1	24	14	63139	3	20171013_MHSB-5-8_TMT-RP-5
S		R.ADLEMQIESLKEELAYLK.K	4533	4267	31738	14990	0	0	0	0	208	137	170491	130397	-1	-1	24	14	63293	3	20171013_MHSB-5-8_TMT-RP-5
S		R.ADLEMQIESLKEELAYLK.K	0	0	12054	5693	0	0	0	0	0	0	255056	195076	-1	-1	24	10	56963	4	20171013_MHSB-5-8_TMT-RP-3
S		R.ADLEMQIESLKEELAYLK.K	0	0	490723	231780	0	0	0	0	0	0	9671739	7397298	-1	-1	24	10	62114	4	20171013_MHSB-5-8_TMT-RP-4
S		R.ADLEMQIESLKEELAYLK.K	0	0	25213	11908	0	0	0	0	0	0	479436	366690	-1	-1	24	10	62227	4	20171013_MHSB-5-8_TMT-RP-4
S		R.ADLEMQIESLKEELAYLK.K	1858	1749	17027	8042	0	0	0	0	0	0	176285	134829	-1	-1	24	10	62355	4	20171013_MHSB-5-8_TMT-RP-4
S		R.ADLEMQIESLKEELAYLK.K	0	0	86185	40707	0	0	0	0	0	0	1485290	1136003	-1	-1	24	10	62988	4	20171013_MHSB-5-8_TMT-RP-5
S		R.ADLEMQIESLKEELAYLKK.N	0	0	36080	17041	0	0	0	0	0	0	451847	345589	-1	-1	10	2	58979	3	20171013_MHSB-5-8_TMT-RP-5
S		R.ADLEMQIESLKEELAYLKK.N	0	0	15530	7335	0	0	0	0	0	0	253651	194001	-1	-1	10	6	54886	4	20171013_MHSB-5-8_TMT-RP-3
S		R.ADLEMQIESLKEELAYLKK.N	0	0	1567561	740396	0	0	0	0	0	0	27079106	20711086	-1	-1	10	6	58960	4	20171013_MHSB-5-8_TMT-RP-5
S		R.ADLEMQIESLKEELAYLKK.N	28190	26538	82824	39119	0	0	0	0	36776	24305	235259	179934	-1	-1	10	6	59200	4	20171013_MHSB-5-8_TMT-RP-5
S		R.ADLEMQIESLKEELAYLKK.N	57532	54161	233070	110084	0	0	0	0	11113	7344	1861843	1424005	-1	-1	10	2	58974	5	20171013_MHSB-5-8_TMT-RP-5
S		K.KNHEEEMNALR.G	13837	13026	60877	28753	0	0	0	0	14275	9434	53662	41042	-1	-1	15	3	15641	2	20171013_MHSB-5-8_TMT-RP-3
S		K.KNHEEEMNALR.G	23316	21950	2475540	1169256	0	0	0	0	0	0	4004156	3062524	-1	-1	15	6	15595	3	20171013_MHSB-5-8_TMT-RP-3
S		K.KNHEEEMNALR.G	49753	46838	214050	101100	0	0	0	0	85357	56412	198517	151833	-1	-1	15	6	15411	3	20171013_MHSB-5-8_TMT-RP-4
S		K.KNHEEEMNALR.G	134266	126399	12055765	5694226	0	0	0	0	0	0	17358074	13276087	-1	-1	15	6	15592	4	20171013_MHSB-5-8_TMT-RP-3
S		K.KNHEEEMNALR.G	131031	123354	1025403	484322	0	0	0	0	68679	45389	1364545	1043653	-1	-1	15	6	15378	4	20171013_MHSB-5-8_TMT-RP-4
S		K.NHEEEMNALR.G	41209	38794	114902	54270	0	0	0	0	24492	16186	275294	210554	-1	-1	9	3	16984	2	20171013_MHSB-5-8_TMT-RP-1
S		K.NHEEEMNALR.G	24066	22656	994131	469551	0	0	0	0	0	0	1583905	1211428	-1	-1	9	6	16918	3	20171013_MHSB-5-8_TMT-RP-1
S		K.NHEEEMNALR.G	141624	133326	197167	93126	0	0	0	0	109374	72284	211949	162106	-1	-1	9	6	17088	3	20171013_MHSB-5-8_TMT-RP-1
S		R.GQVGGDVNVEMDAAPGVDLSR.I	3380	3181	5478	2587	0	0	0	0	2288	1512	24319	18600	-1	-1	12	8	30172	2	20171013_MHSB-5-8_TMT-RP-2
S		R.GQVGGDVNVEMDAAPGVDLSR.I	0	0	9823	4639	0	0	0	0	0	0	258813	197949	-1	-1	12	8	34723	2	20171013_MHSB-5-8_TMT-RP-3
S		R.GQVGGDVNVEMDAAPGVDLSR.I	0	0	12576	5939	0	0	0	0	0	0	279451	213734	-1	-1	12	8	34876	2	20171013_MHSB-5-8_TMT-RP-3
S		R.GQVGGDVNVEMDAAPGVDLSR.I	0	0	7546	3564	0	0	0	0	0	0	68540	52421	-1	-1	12	8	35283	2	20171013_MHSB-5-8_TMT-RP-3
S		R.GQVGGDVNVEMDAAPGVDLSR.I	2322	2185	10783	5093	0	0	0	0	626	413	130266	99632	-1	-1	12	4	30169	3	20171013_MHSB-5-8_TMT-RP-2
S		R.GQVGGDVNVEMDAAPGVDLSR.I	8958	8433	95706	45204	0	0	0	0	0	0	1151163	880451	-1	-1	12	4	34806	3	20171013_MHSB-5-8_TMT-RP-3
S		R.ILNEMRDQYEK.M	15484	14576	192032	90701	0	0	0	0	7258	4796	290694	222333	-1	-1	6	3	32014	2	20171013_MHSB-5-8_TMT-RP-4
S		R.ILNEMRDQYEK.M	0	0	4389643	2073333	0	0	0	0	0	0	6557575	5015472	-1	-1	6	3	31925	3	20171013_MHSB-5-8_TMT-RP-4
S		R.KDAEEWFFTK.T	12952	12193	34098	16105	0	0	0	0	3666	2422	261667	200132	-1	-1	4	2	39563	2	20171013_MHSB-5-8_TMT-RP-5
S		R.KDAEEWFFTK.T	63845	60104	392711	185486	0	0	0	0	0	0	8589389	6569477	-1	-1	4	2	39538	3	20171013_MHSB-5-8_TMT-RP-5
S		K.DAEEWFFTK.T	0	0	977412	461655	0	0	0	0	0	0	26071512	19940441	-1	-1	10	6	44885	2	20171013_MHSB-5-8_TMT-RP-4
S		K.DAEEWFFTK.T	0	0	1558793	736255	0	0	0	0	0	0	41226748	31531718	-1	-1	10	6	45035	2	20171013_MHSB-5-8_TMT-RP-4
S		K.DAEEWFFTK.T	41011	38608	114030	53859	0	0	0	0	23771	15710	658529	503666	-1	-1	10	6	43998	2	20171013_MHSB-5-8_TMT-RP-5
S		K.DAEEWFFTK.T	0	0	547284	258495	0	0	0	0	0	0	13892844	10625753	-1	-1	10	4	44895	3	20171013_MHSB-5-8_TMT-RP-4
S		K.DAEEWFFTK.T	0	0	394481	186322	0	0	0	0	0	0	10556733	8074173	-1	-1	10	4	45074	3	20171013_MHSB-5-8_TMT-RP-4
S		K.TEELNREVATNSELVQSGK.S	0	0	465866	220039	0	0	0	0	0	0	1004986	768649	-1	-1	3	3	30200	3	20171013_MHSB-5-8_TMT-RP-3
S		R.EVATNSELVQSGK.S	0	0	3152358	1488934	0	0	0	0	0	0	6083540	4652912	-1	-1	33	18	24676	2	20171013_MHSB-5-8_TMT-RP-3
S		R.EVATNSELVQSGK.S	0	0	5083829	2401214	0	0	0	0	0	0	11263043	8614385	-1	-1	33	18	24845	2	20171013_MHSB-5-8_TMT-RP-3
S		R.EVATNSELVQSGK.S	7643	7195	233384	110232	0	0	0	0	0	0	487874	373143	-1	-1	33	18	25384	2	20171013_MHSB-5-8_TMT-RP-3
S		R.EVATNSELVQSGK.S	0	0	198268	93646	0	0	0	0	0	0	127272	97342	-1	-1	33	18	25755	2	20171013_MHSB-5-8_TMT-RP-3
S		R.EVATNSELVQSGK.S	0	0	125746	59392	0	0	0	0	0	0	237813	181888	-1	-1	33	18	24325	2	20171013_MHSB-5-8_TMT-RP-4
S		R.EVATNSELVQSGK.S	0	0	82448	38942	0	0	0	0	0	0	175524	134247	-1	-1	33	18	24496	2	20171013_MHSB-5-8_TMT-RP-4
S		R.EVATNSELVQSGK.S	22911	21568	7189862	3395943	0	0	0	0	0	0	14080259	10769094	-1	-1	33	15	24678	3	20171013_MHSB-5-8_TMT-RP-3
S		R.EVATNSELVQSGK.S	338649	318809	22213546	10491988	0	0	0	0	0	0	48953780	37441633	-1	-1	33	15	24844	3	20171013_MHSB-5-8_TMT-RP-3
S		R.EVATNSELVQSGK.S	67273	63331	711038	335840	0	0	0	0	3899	2576	1410990	1079176	-1	-1	33	15	25376	3	20171013_MHSB-5-8_TMT-RP-3
S		R.EVATNSELVQSGK.S	33546	31580	1143605	540151	0	0	0	0	9565	6321	783692	599396	-1	-1	33	15	25752	3	20171013_MHSB-5-8_TMT-RP-3
S		R.EVATNSELVQSGK.S	45435	42773	833703	393777	0	0	0	0	0	0	1925075	1472367	-1	-1	33	15	24412	3	20171013_MHSB-5-8_TMT-RP-4
S		K.SEISELRR.T	0	0	3313449	1565021	0	0	0	0	0	0	8443815	6458137	-1	-1	9	9	17013	3	20171013_MHSB-5-8_TMT-RP-3
S		K.SEISELRR.T	0	0	4420166	2087750	0	0	0	0	0	0	11772963	9004390	-1	-1	9	9	17177	3	20171013_MHSB-5-8_TMT-RP-3
S		K.SEISELRR.T	92198	86796	712987	336760	0	0	0	0	0	0	1599920	1223677	-1	-1	9	9	16373	3	20171013_MHSB-5-8_TMT-RP-4
S		R.TMQNLEIELQSQLSMK.A	0	0	16714	7894	0	0	0	0	0	0	446038	341146	-1	-1	20	6	52774	2	20171013_MHSB-5-8_TMT-RP-4
S		R.TMQNLEIELQSQLSMK.A	1648	1551	5050	2385	0	0	0	0	0	0	22264	17028	-1	-1	20	6	53031	2	20171013_MHSB-5-8_TMT-RP-4
S		R.TMQNLEIELQSQLSMK.A	0	0	10245	4838	0	0	0	0	0	0	215402	164747	-1	-1	20	6	51112	2	20171013_MHSB-5-8_TMT-RP-5
S		R.TMQNLEIELQSQLSMK.A	0	0	271173	128081	0	0	0	0	0	0	6462505	4942759	-1	-1	20	12	52713	3	20171013_MHSB-5-8_TMT-RP-4
S		R.TMQNLEIELQSQLSMK.A	160637	151226	249510	117849	0	0	0	0	137829	91090	1315901	1006449	-1	-1	20	12	52901	3	20171013_MHSB-5-8_TMT-RP-4
S		R.TMQNLEIELQSQLSMK.A	2851	2683	29776	14063	0	0	0	0	0	0	397016	303652	-1	-1	20	12	53394	3	20171013_MHSB-5-8_TMT-RP-4
S		R.TMQNLEIELQSQLSMK.A	11140	10487	38418	18145	0	0	0	0	5926	3916	180249	137860	-1	-1	20	12	53592	3	20171013_MHSB-5-8_TMT-RP-4
S		R.TMQNLEIELQSQLSMK.A	18166	17101	51851	24490	0	0	0	0	9867	6521	229274	175357	-1	-1	20	12	54040	3	20171013_MHSB-5-8_TMT-RP-4
S		R.TMQNLEIELQSQLSMK.A	65494	61657	299578	141497	0	0	0	0	0	0	5258115	4021597	-1	-1	20	12	51130	3	20171013_MHSB-5-8_TMT-RP-5
S		R.TMQNLEIELQSQLSMK.A	8561	8059	24759	11694	0	0	0	0	26	17	193506	148000	-1	-1	20	2	52819	4	20171013_MHSB-5-8_TMT-RP-4
S		K.ASLENSLEETK.G	0	0	125816	59425	0	0	0	0	0	0	3558299	2721516	-1	-1	70	45	30210	2	20171013_MHSB-5-8_TMT-RP-1
S		K.ASLENSLEETK.G	827	778	7215	3407	0	0	0	0	0	0	91901	70289	-1	-1	70	45	30331	2	20171013_MHSB-5-8_TMT-RP-1
S		K.ASLENSLEETK.G	0	0	337920	159607	0	0	0	0	0	0	8448932	6462050	-1	-1	70	45	27394	2	20171013_MHSB-5-8_TMT-RP-2
S		K.ASLENSLEETK.G	0	0	44963	21237	0	0	0	0	0	0	1551407	1186572	-1	-1	70	45	27530	2	20171013_MHSB-5-8_TMT-RP-2
S		K.ASLENSLEETK.G	29073	27369	76906	36324	0	0	0	0	37926	25065	35601	27228	-1	-1	70	45	29300	2	20171013_MHSB-5-8_TMT-RP-3
S		K.ASLENSLEETK.G	0	0	571282	269830	0	0	0	0	0	0	14485021	11078671	-1	-1	70	45	30360	2	20171013_MHSB-5-8_TMT-RP-3
S		K.ASLENSLEETK.G	0	0	519797	245512	0	0	0	0	0	0	17521084	13400763	-1	-1	70	45	30504	2	20171013_MHSB-5-8_TMT-RP-3
S		K.ASLENSLEETK.G	41244	38827	93069	43958	0	0	0	0	36757	24292	227383	173910	-1	-1	70	45	31853	2	20171013_MHSB-5-8_TMT-RP-3
S		K.ASLENSLEETK.G	14597	13741	43492	20542	0	0	0	0	18281	12081	173728	132873	-1	-1	70	45	30149	2	20171013_MHSB-5-8_TMT-RP-4
S		K.ASLENSLEETK.G	7502	7062	133694	63146	0	0	0	0	0	0	3136628	2399007	-1	-1	70	25	30232	3	20171013_MHSB-5-8_TMT-RP-1
S		K.ASLENSLEETK.G	16643	15667	328154	154994	0	0	0	0	0	0	7048308	5390802	-1	-1	70	25	27418	3	20171013_MHSB-5-8_TMT-RP-2
S		K.ASLENSLEETK.G	7408	6974	48466	22891	0	0	0	0	0	0	815427	623668	-1	-1	70	25	27556	3	20171013_MHSB-5-8_TMT-RP-2
S		K.ASLENSLEETK.G	58416	54993	632685	298832	0	0	0	0	0	0	13201595	10097060	-1	-1	70	25	30364	3	20171013_MHSB-5-8_TMT-RP-3
S		K.ASLENSLEETK.G	0	0	206677	97618	0	0	0	0	0	0	5170872	3954871	-1	-1	70	25	30541	3	20171013_MHSB-5-8_TMT-RP-3
S		K.ASLENSLEETKGR.Y	8628	8122	16790	7930	0	0	0	0	6840	4520	63460	48536	-1	-1	16	4	27554	2	20171013_MHSB-5-8_TMT-RP-3
S		K.ASLENSLEETKGR.Y	0	0	165322	78085	0	0	0	0	0	0	1297007	991998	-1	-1	16	12	27353	3	20171013_MHSB-5-8_TMT-RP-3
S		K.ASLENSLEETKGR.Y	0	0	113389	53556	0	0	0	0	9198	6078	1280794	979597	-1	-1	16	12	27528	3	20171013_MHSB-5-8_TMT-RP-3
S		K.ASLENSLEETKGR.Y	56810	53481	304124	143645	0	0	0	0	16227	10724	2382364	1822118	-1	-1	16	12	26967	3	20171013_MHSB-5-8_TMT-RP-4
S		L.AQIQEMIGSVEEQLAQLR.C	2950	2777	18143	8569	0	0	0	0	0	0	196054	149949	-1	-1	2	2	63992	3	20171013_MHSB-5-8_TMT-RP-4
S		R.CEMEQQNQEYK.I	0	0	249337	117767	0	0	0	0	0	0	692224	529438	-1	-1	18	9	20713	2	20171013_MHSB-5-8_TMT-RP-1
S		R.CEMEQQNQEYK.I	0	0	349449	165053	0	0	0	0	0	0	846001	647052	-1	-1	18	9	18345	2	20171013_MHSB-5-8_TMT-RP-2
S		R.CEMEQQNQEYK.I	0	0	98162	46364	0	0	0	0	0	0	229871	175813	-1	-1	18	9	19115	2	20171013_MHSB-5-8_TMT-RP-3
S		R.CEMEQQNQEYK.I	9355	8806	1273136	601332	0	0	0	0	0	0	3250946	2486441	-1	-1	18	9	20709	3	20171013_MHSB-5-8_TMT-RP-1
S		R.CEMEQQNQEYK.I	16058	15117	441033	208310	0	0	0	0	0	0	1065007	814556	-1	-1	18	9	18407	3	20171013_MHSB-5-8_TMT-RP-2
S		R.CEMEQQNQEYK.I	19552	18406	363079	171490	0	0	0	0	0	0	852064	651689	-1	-1	18	9	19105	3	20171013_MHSB-5-8_TMT-RP-3
S		K.TRLEQEIATYR.R	11732	11044	178659	84384	0	0	0	0	0	0	380511	291028	-1	-1	42	14	27061	2	20171013_MHSB-5-8_TMT-RP-3
S		K.TRLEQEIATYR.R	0	0	241796	114206	0	0	0	0	0	0	582664	445642	-1	-1	42	14	27238	2	20171013_MHSB-5-8_TMT-RP-3
S		K.TRLEQEIATYR.R	51892	48851	1876633	886378	0	0	0	0	0	0	4802461	3673097	-1	-1	42	28	27049	3	20171013_MHSB-5-8_TMT-RP-3
S		K.TRLEQEIATYR.R	494616	465638	1902386	898542	0	0	0	0	2494073	1648326	1191518	911316	-1	-1	42	28	27235	3	20171013_MHSB-5-8_TMT-RP-3
S		K.TRLEQEIATYR.R	48169	45347	947928	447729	0	0	0	0	0	0	2315765	1771181	-1	-1	42	28	27386	3	20171013_MHSB-5-8_TMT-RP-3
S		K.TRLEQEIATYR.R	86894	81803	167516	79121	0	0	0	0	149899	99067	103848	79426	-1	-1	42	28	27564	3	20171013_MHSB-5-8_TMT-RP-3
S		K.TRLEQEIATYRR.L	45434	42772	301058	142196	0	0	0	0	43640	28841	381428	291730	-1	-1	7	7	23148	4	20171013_MHSB-5-8_TMT-RP-4
S		R.LEQEIATYR.R	0	0	211210	99759	0	0	0	0	0	0	259896	198777	-1	-1	14	14	27640	2	20171013_MHSB-5-8_TMT-RP-2
S		R.LEQEIATYR.R	11694	11008	414890	195962	0	0	0	0	0	0	378606	289571	-1	-1	14	14	30823	2	20171013_MHSB-5-8_TMT-RP-3
S		R.RLLEGEDAHLSSSQFSSGSQSSR.D	25107	23636	74879	35367	0	0	0	0	8532	5638	446264	341318	-1	-1	4	4	25822	4	20171013_MHSB-5-8_TMT-RP-3
S		R.RLLEGEDAHLSSSQFSSGSQSSR.D	0	0	112953	53350	0	0	0	0	0	0	1392469	1065011	-1	-1	4	4	25254	4	20171013_MHSB-5-8_TMT-RP-4
S		R.LLEGEDAHLSSSQFSSGSQSSR.D	0	0	4431	2092	0	0	0	0	0	0	71197	54454	-1	-1	6	2	30243	2	20171013_MHSB-5-8_TMT-RP-3
S		R.LLEGEDAHLSSSQFSSGSQSSR.D	0	0	679658	321018	0	0	0	0	0	0	10935252	8363678	-1	-1	6	4	30187	3	20171013_MHSB-5-8_TMT-RP-3
S		R.LLEGEDAHLSSSQFSSGSQSSR.D	60593	57043	206032	97313	0	0	0	0	0	0	2323071	1776769	-1	-1	6	4	29832	3	20171013_MHSB-5-8_TMT-RP-4
S		R.DVTSSSR.Q	0	0	210193	99279	0	0	0	0	0	0	5160905	3947248	-1	-1	16	16	7595	2	20171013_MHSB-5-8_TMT-RP-1
S		R.DVTSSSR.Q	0	0	64092	30272	0	0	0	0	0	0	1092236	835381	-1	-1	16	16	7749	2	20171013_MHSB-5-8_TMT-RP-1
S		R.DVTSSSR.Q	0	0	72573	34277	0	0	0	0	0	0	1173169	897282	-1	-1	16	16	7887	2	20171013_MHSB-5-8_TMT-RP-1
S		R.DVTSSSR.Q	0	0	104812	49505	0	0	0	0	0	0	2024193	1548176	-1	-1	16	16	8024	2	20171013_MHSB-5-8_TMT-RP-2
S		R.DVTSSSR.Q	3530	3323	17571	8299	0	0	0	0	0	0	287118	219598	-1	-1	16	16	8164	2	20171013_MHSB-5-8_TMT-RP-2
S		R.DVTSSSR.Q	7560	7117	14057	6639	0	0	0	0	7022	4640	121418	92864	-1	-1	16	16	8428	2	20171013_MHSB-5-8_TMT-RP-2
S		R.DVTSSSR.Q	32474	30571	183383	86616	0	0	0	0	0	0	3675032	2810798	-1	-1	16	16	7325	2	20171013_MHSB-5-8_TMT-RP-3
S		R.DVTSSSR.Q	16810	15825	56321	26601	0	0	0	0	0	0	694450	531140	-1	-1	16	16	7460	2	20171013_MHSB-5-8_TMT-RP-3
S		K.VMDVHDGK.V	0	0	151657	71631	0	0	0	0	0	0	3377995	2583613	-1	-1	6	4	20187	2	20171013_MHSB-5-8_TMT-RP-3
S		K.VMDVHDGK.V	18079	17019	137341	64869	0	0	0	0	0	0	2759192	2110330	-1	-1	6	4	19528	2	20171013_MHSB-5-8_TMT-RP-4
S		K.VMDVHDGK.V	0	0	3576366	1689203	0	0	0	0	0	0	103137760	78883514	-1	-1	6	2	20172	3	20171013_MHSB-5-8_TMT-RP-3
S		K.VVSTHEQVLR.T	4051	3813	6890	3254	0	0	0	0	0	0	72883	55743	-1	-1	14	6	10814	2	20171013_MHSB-5-8_TMT-RP-4
S		K.VVSTHEQVLR.T	18197	17130	46914	22158	0	0	0	0	17385	11489	703424	538004	-1	-1	14	6	19104	2	20171013_MHSB-5-8_TMT-RP-4
S		K.VVSTHEQVLR.T	0	0	8948	4226	0	0	0	0	2803	1852	55318	42309	-1	-1	14	6	17780	2	20171013_MHSB-5-8_TMT-RP-5
S		K.VVSTHEQVLR.T	138006	129920	312352	147531	0	0	0	0	101462	67055	1038773	794491	-1	-1	14	8	10871	3	20171013_MHSB-5-8_TMT-RP-4
S		K.VVSTHEQVLR.T	0	0	1569894	741498	0	0	0	0	0	0	32429784	24803479	-1	-1	14	8	19096	3	20171013_MHSB-5-8_TMT-RP-4
S		K.VVSTHEQVLR.T	206803	194687	661935	312647	0	0	0	0	120593	79699	2221215	1698866	-1	-1	14	8	19248	3	20171013_MHSB-5-8_TMT-RP-4
S		K.VVSTHEQVLR.T	47347	44573	116424	54989	0	0	0	0	8181	5406	1180696	903039	-1	-1	14	8	17769	3	20171013_MHSB-5-8_TMT-RP-5
P	P08727	112	45	0.725	400	44106	5.1	112	17568690	156863	16539370	147673	41575.5	365737515	3.26551e+06	172746525	1.54238e+06	416458	0	0	0	0	0	50669	452.4	3120390825	2.78606e+07	0	8217172	73367.6	5430677	48488.2	1270.5	66897671	597301	51165734	456837	8034.5	6.05925	400	Keratin, type I cytoskeletal 19 OS=Homo sapiens GN=KRT19 PE=1 SV=4
S		R.QSSATSSFGGLGGGSVR.F	33509	31545	766307	361945	0	0	0	0	0	0	0	0	-1	-1	4	2	23850	2	20171013_MHSB-5-8_TMT-RP-5
S		R.QSSATSSFGGLGGGSVR.F	918234	864439	1754798	828833	0	0	0	0	963920	637052	740878	566650	-1	-1	4	2	23885	3	20171013_MHSB-5-8_TMT-RP-5
S		R.FGPGVAFR.A	130777	123115	2786218	1315997	0	0	0	0	60844	40211	52248	39961	-1	-1	2	2	30001	2	20171013_MHSB-5-8_TMT-RP-5
S		R.APSIHGGSGGR.G	19364	18229	143998	68013	0	0	0	0	21988	14531	10867	8311	-1	-1	4	2	9824	2	20171013_MHSB-5-8_TMT-RP-4
S		R.APSIHGGSGGR.G	443753	417755	7204007	3402624	0	0	0	0	226879	149943	108980	83351	-1	-1	4	2	9816	3	20171013_MHSB-5-8_TMT-RP-4
S		R.GVSVSSAR.F	753317	709183	18561400	8766993	0	0	0	0	0	0	0	0	-1	-1	2	2	12457	2	20171013_MHSB-5-8_TMT-RP-4
S		R.ALEAANGELEVK.I	22885	21544	886811	418862	0	0	0	0	0	0	0	0	-1	-1	10	8	29047	2	20171013_MHSB-5-8_TMT-RP-2
S		R.ALEAANGELEVK.I	247292	232804	7734001	3652953	0	0	0	0	0	0	0	0	-1	-1	10	8	32401	2	20171013_MHSB-5-8_TMT-RP-3
S		R.ALEAANGELEVK.I	15979	15042	469979	221982	0	0	0	0	0	0	0	0	-1	-1	10	8	32552	2	20171013_MHSB-5-8_TMT-RP-3
S		R.ALEAANGELEVK.I	43164	40635	130005	61404	0	0	0	0	72206	47720	38851	29714	-1	-1	10	8	33412	2	20171013_MHSB-5-8_TMT-RP-3
S		R.ALEAANGELEVK.I	138018	129932	4723772	2231150	0	0	0	0	22553	14905	36273	27742	-1	-1	10	2	32416	3	20171013_MHSB-5-8_TMT-RP-3
S		R.DYSHYYTTIQDLR.D	21177	19936	197671	93364	0	0	0	0	9322	6160	119177	91150	-1	-1	12	4	33431	2	20171013_MHSB-5-8_TMT-RP-3
S		R.DYSHYYTTIQDLR.D	24842	23386	161743	76395	0	0	0	0	23997	15859	39826	30460	-1	-1	12	4	33059	2	20171013_MHSB-5-8_TMT-RP-4
S		R.DYSHYYTTIQDLR.D	305526	287626	7070692	3339656	0	0	0	0	133177	88016	0	0	-1	-1	12	8	33396	3	20171013_MHSB-5-8_TMT-RP-3
S		R.DYSHYYTTIQDLR.D	44593	41980	494709	233662	0	0	0	0	41293	27290	47728	36504	-1	-1	12	8	33567	3	20171013_MHSB-5-8_TMT-RP-3
S		R.DYSHYYTTIQDLR.D	98832	93041	1693512	799886	0	0	0	0	0	0	27913	21348	-1	-1	12	8	29917	3	20171013_MHSB-5-8_TMT-RP-4
S		R.DYSHYYTTIQDLR.D	295513	278200	8595591	4059903	0	0	0	0	0	0	94513	72286	-1	-1	12	8	33005	3	20171013_MHSB-5-8_TMT-RP-4
S		R.DKILGATIENSR.I	121641	114514	3405331	1608419	0	0	0	0	48693	32181	0	0	-1	-1	4	4	27262	3	20171013_MHSB-5-8_TMT-RP-4
S		R.DKILGATIENSR.I	106856	100595	2083112	983903	0	0	0	0	84580	55898	67610	51710	-1	-1	4	4	25638	3	20171013_MHSB-5-8_TMT-RP-5
S		K.ILGATIENSR.I	80649	75924	2174821	1027219	0	0	0	0	51994	34362	49502	37860	-1	-1	4	4	29346	2	20171013_MHSB-5-8_TMT-RP-4
S		K.ILGATIENSR.I	476514	448597	3643903	1721102	0	0	0	0	444422	293717	343223	262509	-1	-1	4	4	27676	2	20171013_MHSB-5-8_TMT-RP-5
S		R.IVLQIDNAR.L	4616027	4345596	41970551	19823694	0	0	0	0	4667814	3084945	4184187	3200218	-1	-1	6	6	31926	2	20171013_MHSB-5-8_TMT-RP-5
[truncated: 28,183 more rows]
